# Supplementary material for: Genomic characteristics of two most widely used BCG vaccine strains: Danish 1331 and Pasteur 1173P2
Source: BMC Genomics. 2022 Aug 21;23:609. doi: 10.1186/s12864-022-08826-9 (PMC9392950; doi:10.1186/s12864-022-08826-9)
Supplement: Supplementary file 1 — Additional file 1: Table S1. SNPs compared to M. tuberculosis H37RV. Table S2. Indels compared to M. tuberculosis H37Rv. Table S3. SNPs compared to M. tuberculosis variant bovis AF212297. Table S4. Indels compared to M. tuberculosis variant bovis AF212297. Table S5. SNPs & Indels compared to M. tuberculosis variant bovis BCG str. Pasteur 1173P2. Table S6. Antigenic epitopes compared to M. tuberculosis H37Rv. Table S7. Antigenic epitopes compared to M. tuberculosis variant bovis AF212297. [file 12864_2022_8826_MOESM1_ESM.zip]

Archive with 7 entries (7 files):
- Table S5 (SNPs & Indels compared to M. tuberculosis variant bovis BCG str. Pasteur 1173P2).xlsx
- Table S6 (Antigenic epitopes compared to M. tuberculosis H37Rv).xlsx
- Table S7 (Antigenic epitopes compared to M. tuberculosis variant bovis AF212297).xlsx
- Table S1 (SNPs compared to M. tuberculosis H37RV).xlsx
- Table S2 (Indels compared to M. tuberculosis H37Rv).xlsx
- Table S3 (SNPs compared to M. tuberculosis variant bovis AF212297).xlsx
- Table S4 (Indels compared to M. tuberculosis variant bovis AF212297).xlsx
