# Supplementary material for: Genomic characteristics of two most widely used BCG vaccine strains: Danish 1331 and Pasteur 1173P2
Source: BMC Genomics. 2022 Aug 21;23:609. doi: 10.1186/s12864-022-08826-9 (PMC9392950; doi:10.1186/s12864-022-08826-9)
Supplement: Supplementary file 1 — Additional file 1: Table S1. SNPs compared to M. tuberculosis H37RV. Table S2. Indels compared to M. tuberculosis H37Rv. Table S3. SNPs compared to M. tuberculosis variant bovis AF212297. Table S4. Indels compared to M. tuberculosis variant bovis AF212297. Table S5. SNPs & Indels compared to M. tuberculosis variant bovis BCG str. Pasteur 1173P2. Table S6. Antigenic epitopes compared to M. tuberculosis H37Rv. Table S7. Antigenic epitopes compared to M. tuberculosis variant bovis AF212297. [file 12864_2022_8826_MOESM1_ESM.zip › Table S5 (SNPs & Indels compared to M. tuberculosis variant bovis BCG str. Pasteur 1173P2).xlsx]

## Sheet: SNPs compared to Pasteur 1173P2
Position in BCG Pasteur 1173P2	Reference	Alternative	Genic/Intergenic	Gene	CDS	Locus_tag	Product	Synonymous SNP/Non-synonymous SNP	Pasteur 1173P2	Danish 1331
68923	A	G	Genic	Pseudogene	68707..69479	RS00360	TIGR03084 family protein	S (Alanine > Alanine)	×	ü
118865	T	C	Genic		118763..119221	RS00600	pyridoxamine 5'-phosphate oxidase family protein	N (Cysteine > Arginine)	×	ü
190828	C	T	Genic	Pseudogene	190766..191371	RS00870	GNAT family N-acetyltransferase	S (Alanine > Alanine)	×	ü
370270	C	T	Intergenic						×	ü
623418	C	T	Genic		622452..623582	RS02785	SDR family oxidoreductase	N (Glutamine > Termination [amber])	×	ü
759614	T	C	Genic		759468..760163	RS03465	crotonase/enoyl-CoA hydratase family protein	N (Methionine > Valine)	×	ü
1324458	T	C	Genic	narJ	1324142..1324747	RS06345	nitrate reductase molybdenum cofactor assembly chaperone	N (Leucine > Proline)	×	ü
1344671	C	G	Intergenic						ü	ü
1344672	G	C	Intergenic						ü	ü
1906675	G	A	Genic		1906321..1907025	RS08850	AhpC/TSA family protein	N (Aspartate > Asparagine)	×	ü
1937867	G	T	Genic		1936714..1937871	RS08995	PPE family protein	N (Alanine > Aspartate)	×	ü
2075845	G	T	Genic		2075796..2076473	RS09610	MerR family transcriptional regulator	N (Glycine > Valine)	×	ü
2143356	T	G	Intergenic						×	ü
2143357	A	G	Intergenic						×	ü
2442228	G	A	Genic		2441877..2442296	RS11430	cytochrome c oxidase subunit 4	S (Glycine > Glycine)	×	ü
2520484	C	T	Genic		2520096..2521262	RS11795	sulfotransferase	N (Arginine > Histidine)	×	ü
2619880	T	C	Genic	hrcA	2619084..2620115	RS12325	heat-inducible transcriptional repressor HrcA	N (Glutamine > Arginine)	×	ü
2734209	G	A	Genic	pepN	2734156..2736741	RS12845	aminopeptidase N	N (Methionine > Isoleucine)	×	ü
2764157	T	A	Genic		2761274..2764687	RS12955	LuxR family transcriptional regulator	S (Threonine > Threonine)	ü	ü
2860207	A	G	Genic		2859341..2860408	RS13400	aromatic acid exporter family protein	N (Cysteine > Arginine)	×	ü
2976282	T	C	Genic	sigB	2976146..2977117	RS14050	sigma-70 family RNA polymerase sigma factor SigB	N (Valine > Alanine)	×	ü
3179819	T	C	Genic	ffh	3178640..3180217	RS15120	signal recognition particle protein	S (Leucine > Leucine)	×	ü
3237056	G	T	Intergenic						×	ü
3315469	A	G	Genic	ilvN	3315111..3315617	RS15590	acetolactate synthase small subunit	N (Isoleucine > Threonine)	×	ü
3443321	G	A	Genic	Pseudogene	3442187..3443361	RS16215	PPE family protein	S (Leucine > Leucine)	×	ü
3452980	G	A	Intergenic						×	ü
3606542	C	T	Genic		3605919..3607103	RS17005	CoA transferase	S (Aspartate > Aspartate)	×	ü
3716536	A	G	Genic		3715899..3717128	RS17525	NADP-dependent isocitrate dehydrogenase	N (Valine > Alanine)	×	ü
4061576	C	G	Intergenic						×	ü
4080517	T	A	Intergenic						×	ü

## Sheet: Indels compared to Pasteur 1173
NPs & InDels compared to M. tuberculosis variant bovis BCG str. Pasteur 1173P2
Position in BCG Pasteur 1173P2	Reference	Alternative	Insertion/Deletion	Number of nucleotides	Frameshift	Genic/Intergenic	Gene	CDS	Locus_tag	Product	Pasteur 1173P2	Danish 1331
842686	AGG	AG	Deletion	1 (G)		Intergenic					×	ü
884450	AGAGCTATACGG	AG	Deletion	10 (GAGCTATACG)	Yes	Genic	phoR	884179..885636	RS04160	Sensory box histidine kinase PhoR	×	ü
1383870	GAG	GG	Deletion	1 (A)		Intergenic					×	ü
1758485	CT	CTCCTCCGGCAT	Insertion	10 (TCCTCCGGCA)	Yes	Genic		1758435..1759228	RS08265	SDR family oxidoreductase	×	ü
3709777	GTT	GTGGTCGTGTACCGCTTT	Insertion	15 (TGGTCGTGTACCGCT)	No	Genic		3708388..3709881	RS17490	Sugar porter family MFS transporter	×	ü
3854969	GG	GGTCG	Insertion	3 (GTC)	No	Genic		3854189..3854974	RS18060	Cutinase family protein	ü	ü
4282577	GCC	GC	Deletion	1 (C)	Yes	Genic		4281449..4282807	RS20015	Septum formation family protein	×	ü
