# Supplementary material for: Genomic characteristics of two most widely used BCG vaccine strains: Danish 1331 and Pasteur 1173P2
Source: BMC Genomics. 2022 Aug 21;23:609. doi: 10.1186/s12864-022-08826-9 (PMC9392950; doi:10.1186/s12864-022-08826-9)
Supplement: Supplementary file 1 — Additional file 1: Table S1. SNPs compared to M. tuberculosis H37RV. Table S2. Indels compared to M. tuberculosis H37Rv. Table S3. SNPs compared to M. tuberculosis variant bovis AF212297. Table S4. Indels compared to M. tuberculosis variant bovis AF212297. Table S5. SNPs & Indels compared to M. tuberculosis variant bovis BCG str. Pasteur 1173P2. Table S6. Antigenic epitopes compared to M. tuberculosis H37Rv. Table S7. Antigenic epitopes compared to M. tuberculosis variant bovis AF212297. [file 12864_2022_8826_MOESM1_ESM.zip › Table S6 (Antigenic epitopes compared to M. tuberculosis H37Rv).xlsx]

## Sheet: Antigenic epitops
Antigenic epitopes compared to M. tuberculosis H37Rv
Pink cells show the antigen with genetic variation in non-epitopic region
Green cells show the antigens with genetic variations in epitopic regions
Violet variants were found in the BCG Pasteur 1173P2
Blue variants were found in the BCG Danish 1331
Modified amino acids are shown in Red
* InDel (Insertion/Deletion), Synonymous Single Nucleotide Polymorphism (sSNP), Non-synonymous Single Nucleotide Polymorphism (nSNP)
Epitope ID	Object type	Description	Start position	End position	Antigen name	Antigen accession	Pasteur 1173P2	Danish1331	Deleted region	Genetic variations* (Amino acid substitution)
265	Linear peptide	AALAMEVYQAETAVNTLF	147	164	PPE FAMILY PROTEIN	YP_178022.1	Absent	Absent	RD1
505	Linear peptide	AAVVRFQEAANKQKQ	53	67	10 kDa culture filtrate antigen EsxB	NP_218391.1	Absent	Absent	RD1
1150	Linear peptide	AERLHVTPSAVSQRIKSLEQ	27	46	chromosome replication initiation inhibitor protein	NP_216501.1	Absent	Absent	RD2
1348	Linear peptide	AFLIGYGLL	78	86	PROBABLE CONSERVED INTEGRAL MEMBRANE PROTEIN	NP_216502.1	Absent	Absent	RD2
2190	Linear peptide	AKFSDTIGKRDEQIT	180	194	MCE-FAMILY PROTEIN MCE1C	NP_214685.1	Present	Present		nSNP (Glu > Asp)
2867	Linear peptide	ALRRLKGFDQILKLMSGMLR	31	50	hypothetical protein Rv1977	NP_216493.1	Absent	Absent	RD7
3064	Linear peptide	AMASTEGNV	82	90	6 kDa early secretory antigenic target ESXA (ESAT-6)	YP_178023.1	Absent	Absent	RD1
3098	Linear peptide	AMGQGAQSGGSTRPGLVA	329	346	PPE FAMILY PROTEIN	YP_178022.1	Absent	Absent	RD1
4002	Linear peptide	AQLLTEFAI	254	262	PPE family protein	YP_177918.1	Present	Present		nSNP (Val > Ala)
4186	Linear peptide	ARLMAGAGPAPMLAAAAG	13	30	PPE FAMILY PROTEIN	YP_178022.1	Absent	Absent	RD1
4520	Linear peptide	ASLEEGLACAILGVPVADLI	281	300	hypothetical protein Rv2627c	NP_217143.1	Present	Present		nSNP (Arg > Gly)
4969	Linear peptide	ATGGAAPVGAGAMGQGAQ	318	335	PPE FAMILY PROTEIN	YP_178022.1	Absent	Absent	RD1
5064	Linear peptide	ATNFFGINTIPIALTE	121	136	PPE FAMILY PROTEIN	YP_178022.1	Absent	Absent	RD1
5252	Linear peptide	AVAGAAILVAGLSGCSS	8	24	19 KDA LIPOPROTEIN ANTIGEN PRECURSOR LPQH	NP_218280.1	Present	Present
5707	Linear peptide	AWYRLTKFFGKLFLINF	46	62	Probable integral membrane cytochrome D ubiquinol oxidase (subunit I) cydA (Cytochrome BD-I oxidase subunit I)	YP_177824.1	Present	Present
5952	Linear peptide	AYVPYVAWL	71	79	PPE family protein	YP_177918.1	Present	Present
7799	Linear peptide	DDIKATYDKGILTVSVAVSE	111	130	HEAT SHOCK PROTEIN HSPX (ALPHA-CRYSTALLINE HOMOLOG) (14 kDa ANTIGEN) (HSP16.3)	NP_216547.1	Present	Present
8244	Linear peptide	DFDGRSEFAYGSFVR	86	100	HEAT SHOCK PROTEIN HSPX (ALPHA-CRYSTALLINE HOMOLOG) (14 kDa ANTIGEN) (HSP16.3)	NP_216547.1	Present	Present
9474	Linear peptide	DNIGNANIGFGN	201	212	PPE FAMILY PROTEIN	YP_177893.1	Present	Present		nSNP (Pro > Ser)
9475	Linear peptide	DNIGNANIGFGNRGDANIGIGNIGDRNLGIGNTGNW	201	236	PPE FAMILY PROTEIN	YP_177893.1	Present	Present
10022	Linear peptide	DRNLGIGNTGNW	225	236	PPE FAMILY PROTEIN	YP_177893.1	Present	Present
10819	Linear peptide	DWPAAYAIGEHLSVEIAVAV	101	120	hypothetical protein Rv2628	NP_217144.1	Present	Present
11182	Linear peptide	EARHVIPFSALCLRLSQLGG	101	120	POSSIBLE PROPHAGE PROTEIN	NP_217174.1	Absent	Absent	RD11
11486	Linear peptide	EEAAQMGLLGTSPLSNHP	247	264	PPE FAMILY PROTEIN	YP_178022.1	Absent	Absent	RD1
12584	Linear peptide	EISTNIRQAGVQYSR	71	85	10 kDa culture filtrate antigen EsxB	NP_218391.1	Absent	Absent	RD1
13205	Linear peptide	ELPGVDPDKDVDIMV	56	70	HEAT SHOCK PROTEIN HSPX (ALPHA-CRYSTALLINE HOMOLOG) (14 kDa ANTIGEN) (HSP16.3)	NP_216547.1	Present	Present
13920	Linear peptide	EQRDRILIITINRPKAKNAV	17	36	enoyl-CoA hydratase	NP_214736.1	Absent	Absent	RD10
14020	Linear peptide	ERLHVTPSAVSQRIKSLEQQ	28	47	chromosome replication initiation inhibitor protein	NP_216501.1	Absent	Absent	RD2
14339	Linear peptide	ETAVNTLFEKLEPMASIL	157	174	PPE FAMILY PROTEIN	YP_178022.1	Absent	Absent	RD1
14773	Linear peptide	EVLVEQRDRILIITINR	13	29	enoyl-CoA hydratase	NP_214736.1	Absent	Absent	RD10
15177	Linear peptide	FAGIEAAASAIQGNV	8	22	6 kDa early secretory antigenic target ESXA (ESAT-6)	YP_178023.1	Absent	Absent	RD1
16010	Linear peptide	FGMPSPGSSTPVGQLPPA	187	204	PPE FAMILY PROTEIN	YP_178022.1	Absent	Absent	RD1
18059	Linear peptide	FTRRFAASMVG	2	12	CONSERVED HYPOTHETICAL SECRETED PROTEIN	NP_215807.1	Present	Present		sSNP (Ala > Ala)
18199	Linear peptide	FVKAICSPMALAS	131	143	hypothetical protein Rv2626c	NP_217142.1	Present	Present
18507	Linear peptide	GAAGTAAQAAVVRFQ	45	59	10 kDa culture filtrate antigen EsxB	NP_218391.1	Absent	Absent	RD1
18719	Linear peptide	GAPINSATAM	309	318	PROBABLE SERINE PROTEASE PEPA (SERINE PROTEINASE) (MTB32A)	NP_214639.1	Present	Present
18776	Linear peptide	GASQSTTNPIFGMPSPGS	177	194	PPE FAMILY PROTEIN	YP_178022.1	Absent	Absent	RD1
19334	Linear peptide	GELARDSIYYVDANASIQEM	71	90	hypothetical protein Rv2626c	NP_217142.1	Present	Present
20016	Linear peptide	GGSGPSAGAGLLRAESLP	267	284	PPE FAMILY PROTEIN	YP_178022.1	Absent	Absent	RD1
20048	Linear peptide	GGTGGGNPADEEAAQMGL	237	254	PPE FAMILY PROTEIN	YP_178022.1	Absent	Absent	RD1
20281	Linear peptide	GIGNIGDRNLGI	219	230	PPE FAMILY PROTEIN	YP_177893.1	Present	Present
20369	Linear peptide	GILTVSVAV	120	128	HEAT SHOCK PROTEIN HSPX (ALPHA-CRYSTALLINE HOMOLOG) (14 kDa ANTIGEN) (HSP16.3)	NP_216547.1	Present	Present
20707	Linear peptide	GKTYDAYFTDAGGITPG	44	60	MCE-FAMILY PROTEIN MCE4C	NP_218014.1	Present	Present		nSNP (Thr > Pro)
21306	Linear peptide	GMLRERQHRLLYLASA	47	62	hypothetical protein Rv1977	NP_216493.1	Absent	Absent	RD7
21497	Linear peptide	GNPNRPDGGILT	388	399	PPE FAMILY PROTEIN	YP_177893.1	Present	Present
21707	Linear peptide	GPMQQLTQPLQQVTSLFS	217	234	PPE FAMILY PROTEIN	YP_178022.1	Absent	Absent	RD1
21773	Linear peptide	GPRTRGYAI	3	11	permease	NP_216495.1	Absent	Absent	RD2
21987	Linear peptide	GRAELSSIVVLLTNNTA	163	179	Probable integral membrane cytochrome D ubiquinol oxidase (subunit I) cydA (Cytochrome BD-I oxidase subunit I)	YP_177824.1	Present	Present
22331	Linear peptide	GSFVRTVSLPVGADE	96	110	HEAT SHOCK PROTEIN HSPX (ALPHA-CRYSTALLINE HOMOLOG) (14 kDa ANTIGEN) (HSP16.3)	NP_216547.1	Present	Present
22414	Linear peptide	GSLQGQWRGAAGTAA	37	51	10 kDa culture filtrate antigen EsxB	NP_218391.1	Absent	Absent	RD1
23064	Linear peptide	GVNAPIPGI	110	118	CONSERVED HYPOTHETICAL ALA-, PRO-RICH PROTEIN	NP_215674.1	Present	Present
23584	Linear peptide	HAVYRTMMMHLLRLARSFGVLPV	142	164	hypothetical protein Rv1977	NP_216493.1	Absent	Absent	RD7
24566	Linear peptide	HQAIISDVL	28	36	putative ESAT-6 like protein ESXI (ESAT-6 like protein 1)	NP_215553.1	Present	Present		nSNP (Gln > Leu)
25123	Linear peptide	HVYLDTVVLLGALAN	123	137	PROBABLE CONSERVED INTEGRAL MEMBRANE PROTEIN	NP_216502.1	Absent	Absent	RD2
27389	Linear peptide	ILTVSVAVSEGKPTEKHIQI	121	140	HEAT SHOCK PROTEIN HSPX (ALPHA-CRYSTALLINE HOMOLOG) (14 kDa ANTIGEN) (HSP16.3)	NP_216547.1	Present	Present
27900	Linear peptide	IPKLRQGSY	79	87	PROBABLE TRANSPOSASE FOR INSERTION SEQUENCE ELEMENT IS1081 (FRAGMENT)	NP_217182.1	Absent	Absent	IS1081
28040	Linear peptide	IPRDEVRVM	324	332	hypothetical protein Rv1461	NP_215977.1	Present	Present
28263	Linear peptide	IRAVGPYAWAGRCGRIGRWG	11	30	hypothetical protein Rv2628	NP_217144.1	Present	Present
28365	Linear peptide	IRQAGVQYSRADEEQ	76	90	10 kDa culture filtrate antigen EsxB	NP_218391.1	Absent	Absent	RD1
29130	Linear peptide	ITVGLSRGWSLIKSVRLGNA	271	290	Probable phosphofructokinase PfkB (PHOSPHOHEXOKINASE)	NP_216545.1	Present	Present
29256	Linear peptide	IVFATAARY	63	71	permease	NP_216495.1	Absent	Absent	RD2
29740	Linear peptide	IYYVDANASI	78	87	hypothetical protein Rv2626c	NP_217142.1	Present	Present
29846	Linear peptide	KALAAATPMVVWLQTAST	63	80	PPE FAMILY PROTEIN	YP_178022.1	Absent	Absent	RD1
32103	Linear peptide	KLQERLAKL	362	370	chaperonin GroEL	NP_214954.1	Present	Present
32710	Linear peptide	KPGCDAPAY	228	236	hypothetical protein Rv3467	NP_217984.1	Present	Present		nSNP (His > Arg), nSNP (Asn > Lys), nSNP (Lys > Glu)
32860	Linear peptide	KPRDDAAAL	38	46	endonuclease IV	NP_215184.1	Present	Present		sSNP (Ala > Ala)
34284	Linear peptide	KWDATATELNNALQN	57	71	6 kDa early secretory antigenic target ESXA (ESAT-6)	YP_178023.1	Absent	Absent	RD1
35652	Linear peptide	LEPMASILDPGASQSTTN	167	184	PPE FAMILY PROTEIN	YP_178022.1	Absent	Absent	RD1
35786	Linear peptide	LFAAFPSFAGLRPTF	21	35	HEAT SHOCK PROTEIN HSPX (ALPHA-CRYSTALLINE HOMOLOG) (14 kDa ANTIGEN) (HSP16.3)	NP_216547.1	Present	Present
37041	Linear peptide	LKTQIDQVESTAGSL	25	39	10 kDa culture filtrate antigen EsxB	NP_218391.1	Absent	Absent	RD1
37140	Linear peptide	LLDAHIPQL	3	11	hypothetical protein	NP_214801.1	Present	Present
37146	Linear peptide	LLDEGKQSL	28	36	6 kDa early secretory antigenic target ESXA (ESAT-6)	YP_178023.1	Absent	Absent	RD1
37727	Linear peptide	LLRAESLPGAGGSLTRTP	277	294	PPE FAMILY PROTEIN	YP_178022.1	Absent	Absent	RD1
38245	Linear peptide	LNIYVRRWRTALHATVSALIVAI	4	26	POSSIBLE CHITINASE	NP_216503.1	Absent	Absent	RD2
38448	Linear peptide	LPEIAANHITQAVLTATN	106	123	PPE FAMILY PROTEIN	YP_178022.1	Absent	Absent	RD1
38529	Linear peptide	LPIARPTIALAAQAFRDEIV	51	70	hypothetical protein Rv2627c	NP_217143.1	Present	Present
39011	Linear peptide	LQVPSPSMGRDIKVQFQSGG	54	73	SECRETED ANTIGEN 85-A FBPA (MYCOLYL TRANSFERASE 85A) (FIBRONECTIN-BINDING PROTEIN A) (ANTIGEN 85 COMPLEX A)	NP_218321.1	Present	Present		sSNP (Gly > Gly)
39354	Linear peptide	LSFTLTGNPNRP	382	393	PPE FAMILY PROTEIN	YP_177893.1	Present	Present
39776	Linear peptide	LTAAAQYMREHDIGALPICG	21	40	hypothetical protein Rv2626c	NP_217142.1	Present	Present
41161	Linear peptide	MATTLPVQRHPRSLFPEFSE	1	20	HEAT SHOCK PROTEIN HSPX (ALPHA-CRYSTALLINE HOMOLOG) (14 kDa ANTIGEN) (HSP16.3)	NP_216547.1	Present	Present
41291	Linear peptide	MDYFIRMWNQAALAMEVY	137	154	PPE FAMILY PROTEIN	YP_178022.1	Absent	Absent	RD1
41812	Linear peptide	MKEGRYEVRAELPGV	46	60	HEAT SHOCK PROTEIN HSPX (ALPHA-CRYSTALLINE HOMOLOG) (14 kDa ANTIGEN) (HSP16.3)	NP_216547.1	Present	Present
42709	Linear peptide	MSTQRPRHSGIRAVGPYAWA	1	20	hypothetical protein Rv2628	NP_217144.1	Present	Present
42794	Linear peptide	MTEQQWNFAGIEAAA	1	15	6 kDa early secretory antigenic target ESXA (ESAT-6)	YP_178023.1	Absent	Absent	RD1
43032	Linear peptide	MWYYLF + Formylation (M1)	1	6	1-acylglycerol-3-phosphate O-acyltransferase	NP_216698.1	Present	Present
43210	Linear peptide	NALQNLARTISEA	67	79	6 kDa early secretory antigenic target ESXA (ESAT-6)	YP_178023.1	Absent	Absent	RD1
44231	Linear peptide	NIGFGNRGDANI	207	218	PPE FAMILY PROTEIN	YP_177893.1	Present	Present
45757	Linear peptide	NRYVELKRGEGKGA	105	118	MCE-FAMILY PROTEIN MCE1B	NP_214684.1	Present	Present		nSNP (Ile > Thr)
46130	Linear peptide	NTIPIALTEMDYFIRMWN	128	145	PPE FAMILY PROTEIN	YP_178022.1	Absent	Absent	RD1
47279	Linear peptide	PEFSELFAAFPSFAG	16	30	HEAT SHOCK PROTEIN HSPX (ALPHA-CRYSTALLINE HOMOLOG) (14 kDa ANTIGEN) (HSP16.3)	NP_216547.1	Present	Present
48567	Linear peptide	PMLAAAAGWQTLSAALDA	23	40	PPE FAMILY PROTEIN	YP_178022.1	Absent	Absent	RD1
49254	Linear peptide	PRSLFPEFSELFAAFPSFAG	11	30	HEAT SHOCK PROTEIN HSPX (ALPHA-CRYSTALLINE HOMOLOG) (14 kDa ANTIGEN) (HSP16.3)	NP_216547.1	Present	Present
49875	Linear peptide	PVGQLPPAATQTLGQLGE	197	214	PPE FAMILY PROTEIN	YP_178022.1	Absent	Absent	RD1
52167	Linear peptide	QQVTSLFSQVGGTGGGNP	227	244	PPE FAMILY PROTEIN	YP_178022.1	Absent	Absent	RD1
52556	Linear peptide	QTLGQLGEMSGPMQQLTQ	207	224	PPE FAMILY PROTEIN	YP_178022.1	Absent	Absent	RD1
52892	Linear peptide	QYDVPMVSF	345	353	permease	NP_216495.1	Absent	Absent	RD2
53355	Linear peptide	RDGQLTIKAERTEQKDFDGR	71	90	HEAT SHOCK PROTEIN HSPX (ALPHA-CRYSTALLINE HOMOLOG) (14 kDa ANTIGEN) (HSP16.3)	NP_216547.1	Present	Present
53762	Linear peptide	RFQEAANKQKQELDE	57	71	10 kDa culture filtrate antigen EsxB	NP_218391.1	Absent	Absent	RD1
53833	Linear peptide	RGDANIGIGNIG	213	224	PPE FAMILY PROTEIN	YP_177893.1	Present	Present
54066	Linear peptide	RHLPEHAIVQFVKAICSPMA	121	140	hypothetical protein Rv2626c	NP_217142.1	Present	Present
55156	Linear peptide	RPGCDAPAY	366	374	hypothetical protein Rv1945	NP_216461.1	Present	Present		sSNP (Pro > Pro), sSNP (Pro > Pro), nSNP (Ala > Pro), nSNP (Ala > Pro), sSNP (Leu > Leu), sSNP (Leu > Leu), sSNP (His > His), sSNP (Pro > Pro), sSNP (Arg > Arg), sSNP (Ile > Ile), sSNP (Lys > Lys), nSNP (Lys > His), nSNP (Lys > His)
55157	Linear peptide	RPGLDELSFTLT	376	387	PPE FAMILY PROTEIN	YP_177893.1	Present	Present
55158	Linear peptide	RPGLDELSFTLTGNPNRPDGGILT	376	399	PPE FAMILY PROTEIN	YP_177893.1	Present	Present
55188	Linear peptide	RPKIDDHDY	91	99	translation initiation factor IF-3	NP_216157.1	Present	Present		nSNP (Ala > Ser)
55191	Linear peptide	RPKPDTETY	9	17	PROBABLE CONSERVED TRANSMEMBRANE PROTEIN	NP_218206.1	Present	Present		nSNP (Val > Leu)
55192	Linear peptide	RPKPDYSAM	254	262	hypothetical protein Rv3378c	NP_217895.1	Present	Present		sSNP (Thr > Thr), nSNP (Val > Ala)
55199	Linear peptide	RPKVEGLEY	20	28	1-acylglycerol-3-phosphate O-acyltransferase	NP_216698.1	Present	Present
55315	Linear peptide	RPREATIIY	615	623	hypothetical protein Rv2823c	NP_217339.1	Present	Present		Insertion (9bp)
55324	Linear peptide	RPRLDSITY	284	292	PROBABLE PERIPLASMIC OLIGOPEPTIDE-BINDING LIPOPROTEIN OPPA	NP_215796.1	Present	Present
55334	Linear peptide	RPRYEIFVY	785	793	PROBABLE NAD-DEPENDENT GLUTAMATE DEHYDROGENASE GDH (NAD-GDH) (NAD-DEPENDENT GLUTAMIC DEHYDROGENASE)	NP_216992.1	Present	Present		nSNP (Ser > Gly) - Deletion (3bp)
55530	Linear peptide	RRARWVVRMLTSLLMFPGRD	151	170	PROBABLE TRANSCRIPTIONAL REGULATORY PROTEIN	NP_215771.1	Absent	Absent	RD13
56137	Linear peptide	RTNGASYAY	73	81	permease	NP_216495.1	Absent	Absent	RD2
57415	Linear peptide	SEFAYGSFVRTVSL	91	104	HEAT SHOCK PROTEIN HSPX (ALPHA-CRYSTALLINE HOMOLOG) (14 kDa ANTIGEN) (HSP16.3)	NP_216547.1	Present	Present
57416	Linear peptide	SEFAYGSFVRTVSLP	91	105	HEAT SHOCK PROTEIN HSPX (ALPHA-CRYSTALLINE HOMOLOG) (14 kDa ANTIGEN) (HSP16.3)	NP_216547.1	Present	Present
57680	Linear peptide	SEWRSPADTSPRPLP	329	343	MCE-FAMILY PROTEIN MCE1F	NP_214688.1	Present	Present		nSNP (Leu > Pro), sSNP (Pro > Pro), sSNP (Gly > Gly)
60095	Linear peptide	SPKETWLRL	193	201	hypothetical protein Rv3714c	NP_218231.1	Present	Present		sSNP (Pro > Pro)
60492	Linear peptide	SQLIEKPVAPSVMPAAAA	297	314	PPE FAMILY PROTEIN	YP_178022.1	Absent	Absent	RD1
60540	Linear peptide	SQRIKSLEQQVGQVLVVREK	38	57	chromosome replication initiation inhibitor protein	NP_216501.1	Absent	Absent	RD2
61578	Linear peptide	STEGNVTGMFA	85	95	6 kDa early secretory antigenic target ESXA (ESAT-6)	YP_178023.1	Absent	Absent	RD1
62250	Linear peptide	SVMPAAAAGSSATGGAAP	307	324	PPE FAMILY PROTEIN	YP_178022.1	Absent	Absent	RD1
62799	Linear peptide	TAAQAAVVRFQEAAN	49	63	10 kDa culture filtrate antigen EsxB	NP_218391.1	Absent	Absent	RD1
63146	Linear peptide	TDELNQQRDDITRAI	199	213	POSSIBLE MCE-FAMILY LIPOPROTEIN LPRK (MCE-FAMILY LIPOPROTEIN MCE1E)	NP_214687.1	Present	Present
64305	Linear peptide	TIGDTTIPAGRRVLLLYGSA	302	321	PROBABLE CYTOCHROME P450 130 CYP130	NP_215772.1	Absent	Absent	RD13
64663	Linear peptide	TKRRITPKD	130	138	MCE-FAMILY PROTEIN MCE1A	YP_177701.1	Present	Present		nSNP (Ser > Ala), nSNP (Pro > Ser)
65054	Linear peptide	TLSAALDAQAVELTARLN	33	50	PPE FAMILY PROTEIN	YP_178022.1	Absent	Absent	RD1
65198	Linear peptide	TMFAEQMKILVPVFTSND	226	243	enoyl-CoA hydratase	NP_214736.1	Absent	Absent	RD10
66074	Linear peptide	TRPGLVAPAPLAQEREED	340	357	PPE FAMILY PROTEIN	YP_178022.1	Absent	Absent	RD1
66364	Linear peptide	TSPLSNHPLAGGSGPSAG	257	274	PPE FAMILY PROTEIN	YP_178022.1	Absent	Absent	RD1
66767	Linear peptide	TTPKNPTKRRITPKDVI	124	140	MCE-FAMILY PROTEIN MCE1A	YP_177701.1	Present	Present
67155	Linear peptide	TVSLPVGADEDDIKA	101	115	HEAT SHOCK PROTEIN HSPX (ALPHA-CRYSTALLINE HOMOLOG) (14 kDa ANTIGEN) (HSP16.3)	NP_216547.1	Present	Present
68284	Linear peptide	VELTARLNSLGEAWTGGG	43	60	PPE FAMILY PROTEIN	YP_178022.1	Absent	Absent	RD1
68615	Linear peptide	VGADEDDIKATYDKG	106	120	HEAT SHOCK PROTEIN HSPX (ALPHA-CRYSTALLINE HOMOLOG) (14 kDa ANTIGEN) (HSP16.3)	NP_216547.1	Present	Present
68693	Linear peptide	VGIVTEADIARHLPEHAIVQ	111	130	hypothetical protein Rv2626c	NP_217142.1	Present	Present
69368	Linear peptide	VLAGIFAGV	52	60	permease	NP_216495.1	Absent	Absent	RD2
69763	Linear peptide	VLSGAMGPFMHTGLYVAQSW	21	40	hypothetical protein Rv2627c	NP_217143.1	Present	Present
69795	Linear peptide	VLTATNFFGINTIPIALT	118	135	PPE FAMILY PROTEIN	YP_178022.1	Absent	Absent	RD1
71301	Linear peptide	VTFHYQNKYKVPAN	87	100	MCE-FAMILY PROTEIN MCE1D	NP_214686.1	Present	Present
71944	Linear peptide	VWLQTASTQAKTRAMQAT	73	90	PPE FAMILY PROTEIN	YP_178022.1	Absent	Absent	RD1
72073	Linear peptide	VYLDTVVLL	124	132	PROBABLE CONSERVED INTEGRAL MEMBRANE PROTEIN	NP_216502.1	Absent	Absent	RD2
72613	Linear peptide	WIFGWNRLPRLVHLACI	113	129	Probable integral membrane cytochrome D ubiquinol oxidase (subunit I) cydA (Cytochrome BD-I oxidase subunit I)	YP_177824.1	Present	Present
73069	Linear peptide	WSEYSRFVGDVFGAPLA	80	96	Probable integral membrane cytochrome D ubiquinol oxidase (subunit I) cydA (Cytochrome BD-I oxidase subunit I)	YP_177824.1	Present	Present
73524	Linear peptide	YDAYFTDAGGITPGNSV	47	63	MCE-FAMILY PROTEIN MCE4C	NP_218014.1	Present	Present
74696	Linear peptide	YLHYYRIIR	464	472	permease	NP_216495.1	Absent	Absent	RD2
76402	Linear peptide	YVRTNGASY	71	79	permease	NP_216495.1	Absent	Absent	RD2
80451	Linear peptide	ARTISEAGQAMASTEGNVT	73	91	early secretory antigenic target, 6 kDa	NP_338543.1	Absent	Absent	RD1
82519	Linear peptide	GAAGTAAQAAVVRFQEAAN	45	63	10 kDa culture filtrate antigen EsxB	NP_218391.1	Absent	Absent	RD1
82520	Linear peptide	GAAGTAAQAAVVRFQEAANKQKQ	45	67	10 kDa culture filtrate antigen EsxB	NP_218391.1	Absent	Absent	RD1
85043	Linear peptide	LDEISTNIRQAGVQYSRAD	69	87	10 kDa culture filtrate antigen EsxB	NP_218391.1	Absent	Absent	RD1
85635	Linear peptide	LNNALQNLARTISEAGQAM	65	83	early secretory antigenic target, 6 kDa	NP_338543.1	Absent	Absent	RD1
85735	Linear peptide	LQNLARTISEAGQAMASTEGNVT	69	91	early secretory antigenic target, 6 kDa	NP_338543.1	Absent	Absent	RD1
87675	Linear peptide	QQWNFAGIEA	4	13	early secretory antigenic target, 6 kDa	NP_338543.1	Absent	Absent	RD1
92301	Linear peptide	AIYDTMQYV	88	96	ATP-dependent Clp protease proteolytic subunit	NP_216976.1	Present	Present
92817	Linear peptide	GLAGGAATA	30	38	secreted antigen 85-B fbpB (85B) (antigen 85 complex B) (Mycolyl transferase 85B) (fibronectin-binding protein B) (extracellular alpha-antigen)	NP_216402.1	Present	Present		nSNP (Phe > Leu)
92854	Linear peptide	GQFNRYAAM	86	94	2-hydroxy-6-oxo-6-phenylhexa-2,4-dienoate hydrolase BphD	NP_218086.1	Present	Present
93270	Linear peptide	LLYDGSFAV	42	50	hypothetical protein	NP_218356.1	Present	Present		nSNP (Pro > Ser)
99857	Linear peptide	AAAAVAHAVAPAGVGGTALT	281	300	PPE family protein	YP_177677.1	Present	Present		sSNP (Ala > Ala), nSNP (Phe > Ser)
99858	Linear peptide	AADLLAAAAAWNGIAVEVST	21	40	PPE family protein	YP_177677.1	Present	Present
99859	Linear peptide	AADTGLEAVRQFLNLDVPLF	221	240	PPE family protein	YP_177677.1	Present	Present
99862	Linear peptide	AAIGNMTLL	257	265	PPE family protein	YP_177677.1	Present	Present
99866	Linear peptide	AASSVGSVITRLSTEHWMGP	41	60	PPE family protein	YP_177677.1	Present	Present		sSNP (Ala > Ala), nSNP (Phe > Ser)
99870	Linear peptide	ADLGNASVVGRLSVPASWST	301	320	PPE family protein	YP_177677.1	Present	Present
99903	Linear peptide	ASAFARQVGLSHLISDVADA	191	210	PPE family protein	YP_177677.1	Present	Present
99970	Linear peptide	EDGPIAVMPPAPGMVVAANS	341	360	PPE family protein	YP_177677.1	Present	Present
100020	Linear peptide	ESSALAAAQAMASAAAFETA	81	100	PPE family protein	YP_177677.1	Present	Present
100026	Linear peptide	EVVANRALL	109	117	PPE family protein	YP_177677.1	Present	Present
100028	Linear peptide	FALTVPPAEVVANRALLAEL	101	120	PPE family protein	YP_177677.1	Present	Present
100055	Linear peptide	GEMWAQDASAMYGYAAASAV	141	160	PPE family protein	YP_177677.1	Present	Present
100119	Linear peptide	HQAAAVGQAGASAFARQVGL	181	200	PPE family protein	YP_177677.1	Present	Present
100299	Linear peptide	MASAAAFETAFALTVPPAEV	91	110	PPE family protein	YP_177677.1	Present	Present
100315	Linear peptide	MYGYAAASAVAARLNPLTRP	151	170	PPE family protein	YP_177677.1	Present	Present
100343	Linear peptide	NMTLLADAMGTVGGAAPGGG	261	280	PPE family protein	YP_177677.1	Present	Present
100357	Linear peptide	NSARMYGGAGAADLLAAAAA	11	30	PPE family protein	YP_177677.1	Present	Present
100374	Linear peptide	PAGVGGTALTADLGNASVVG	291	310	PPE family protein	YP_177677.1	Present	Present
100403	Linear peptide	PYLVWLTCTAESSALAAAQA	71	90	PPE family protein	YP_177677.1	Present	Present
100415	Linear peptide	QFLNLDVPL	231	239	PPE family protein	YP_177677.1	Present	Present
100416	Linear peptide	QFLNLDVPLFVESAFHGLGG	231	250	PPE family protein	YP_177677.1	Present	Present
100474	Linear peptide	RLSTEHWMGPASLSMAAAVQ	51	70	PPE family protein	YP_177677.1	Present	Present
100475	Linear peptide	RLSVPASWSTAAPATAAGAA	311	330	PPE family protein	YP_177677.1	Present	Present
100491	Linear peptide	SAIAATEARYGEMWAQDASA	131	150	PPE family protein	YP_177677.1	Present	Present
100510	Linear peptide	SHITNPAGLAHQAAAVGQAG	171	190	PPE family protein	YP_177677.1	Present	Present
100511	Linear peptide	SHLISDVADAVLSFASPVMS	201	220	PPE family protein	YP_177677.1	Present	Present
100544	Linear peptide	TATNILGQNVSAIAATEARY	121	140	PPE family protein	YP_177677.1	Present	Present
100591	Linear peptide	VANRALLAELTATNILGQNV	111	130	PPE family protein	YP_177677.1	Present	Present
100616	Linear peptide	VLSFASPVMSAADTGLEAVR	211	230	PPE family protein	YP_177677.1	Present	Present
100642	Linear peptide	WNGIAVEVSTAASSVGSVIT	31	50	PPE family protein	YP_177677.1	Present	Present
106222	Linear peptide	AAWGGSGSEAYQGVQ	41	55	6 kDa early secretory antigenic target ESXA (ESAT-6)	YP_178023.1	Absent	Absent	RD1
106333	Linear peptide	DGRTARVPGDEITST	61	75	hypothetical protein Rv2628	NP_217144.1	Present	Present
106364	Linear peptide	DWPAAYAIGEHLSVE	101	115	hypothetical protein Rv2628	NP_217144.1	Present	Present
106381	Linear peptide	EGKQSLTKLAAAWGG	31	45	6 kDa early secretory antigenic target ESXA (ESAT-6)	YP_178023.1	Absent	Absent	RD1
106385	Linear peptide	EITSTVSGWLSELGT	71	85	hypothetical protein Rv2628	NP_217144.1	Present	Present
106518	Linear peptide	HSLLDEGKQSLTKLA	26	40	6 kDa early secretory antigenic target ESXA (ESAT-6)	YP_178023.1	Absent	Absent	RD1
106531	Linear peptide	IEAAASAIQGNVTSI	11	25	6 kDa early secretory antigenic target ESXA (ESAT-6)	YP_178023.1	Absent	Absent	RD1
106537	Linear peptide	IGRWGVHQEAMMNLA	26	40	hypothetical protein Rv2628	NP_217144.1	Present	Present
106544	Linear peptide	ISEAGQAMASTEGNV	76	90	6 kDa early secretory antigenic target ESXA (ESAT-6)	YP_178023.1	Absent	Absent	RD1
106549	Linear peptide	IWHPRKVQSATIYQV	41	55	hypothetical protein Rv2628	NP_217144.1	Present	Present
106585	Linear peptide	KVQSATIYQVTDRSH	46	60	hypothetical protein Rv2628	NP_217144.1	Present	Present		nSNP (Ser > Leu)
106629	Linear peptide	LTKLAAAWGGSGSEA	36	50	6 kDa early secretory antigenic target ESXA (ESAT-6)	YP_178023.1	Absent	Absent	RD1
106659	Linear peptide	MSTQRPRHSGIRAVG	1	15	hypothetical protein Rv2628	NP_217144.1	Present	Present
106684	Linear peptide	NLARTISEAGQAMAS	71	85	6 kDa early secretory antigenic target ESXA (ESAT-6)	YP_178023.1	Absent	Absent	RD1
106686	Linear peptide	NNALQNLARTISEAG	66	80	6 kDa early secretory antigenic target ESXA (ESAT-6)	YP_178023.1	Absent	Absent	RD1
106694	Linear peptide	NVTSIHSLLDEGKQS	21	35	6 kDa early secretory antigenic target ESXA (ESAT-6)	YP_178023.1	Absent	Absent	RD1
106713	Linear peptide	PRHSGIRAVGPYAWA	6	20	hypothetical protein Rv2628	NP_217144.1	Present	Present
106740	Linear peptide	QKWDATATELNNALQ	56	70	6 kDa early secretory antigenic target ESXA (ESAT-6)	YP_178023.1	Absent	Absent	RD1
106810	Linear peptide	SAIQGNVTSIHSLLD	16	30	6 kDa early secretory antigenic target ESXA (ESAT-6)	YP_178023.1	Absent	Absent	RD1
106837	Linear peptide	SGSEAYQGVQQKWDA	46	60	6 kDa early secretory antigenic target ESXA (ESAT-6)	YP_178023.1	Absent	Absent	RD1
106892	Linear peptide	TATELNNALQNLART	61	75	6 kDa early secretory antigenic target ESXA (ESAT-6)	YP_178023.1	Absent	Absent	RD1
106996	Linear peptide	WNFAGIEAAASAIQG	6	20	6 kDa early secretory antigenic target ESXA (ESAT-6)	YP_178023.1	Absent	Absent	RD1
107024	Linear peptide	YQGVQQKWDATATEL	51	65	6 kDa early secretory antigenic target ESXA (ESAT-6)	YP_178023.1	Absent	Absent	RD1
108957	Linear peptide	FLLGLLFFV	325	333	hypothetical protein	NP_216006.1	Present	Present
114830	Linear peptide	GEALSTLVVNKIRGT	254	268	chaperonin GroEL	NP_214954.1	Present	Present
114858	Linear peptide	IAGLFLTTEAVVADK	507	521	chaperonin GroEL	NP_214954.1	Present	Present
115181	Linear peptide	ALQNLARTISEAGQA	68	82	6 kDa early secretory antigenic target ESXA (ESAT-6)	YP_178023.1	Absent	Absent	RD1
115187	Linear peptide	ASAIQGNVTSIHSLL	15	29	6 kDa early secretory antigenic target ESXA (ESAT-6)	YP_178023.1	Absent	Absent	RD1
115327	Linear peptide	KQSLTKLAAAWGGSG	33	47	6 kDa early secretory antigenic target ESXA (ESAT-6)	YP_178023.1	Absent	Absent	RD1
115390	Linear peptide	NFAGIEAAASAIQGN	7	21	6 kDa early secretory antigenic target ESXA (ESAT-6)	YP_178023.1	Absent	Absent	RD1
115511	Linear peptide	TISEAGQAMASTEGN	75	89	6 kDa early secretory antigenic target ESXA (ESAT-6)	YP_178023.1	Absent	Absent	RD1
115552	Linear peptide	VVRFQEAANKQKQEL	55	69	10 kDa culture filtrate antigen EsxB	NP_218391.1	Absent	Absent	RD1
118590	Linear peptide	RRLVFIDRRPN	31	41	integral membrane protein	NP_217116.1	Present	Present		Deletion (10bp)
120392	Linear peptide	AAVQAAWAVLVAYFNRLRCGTGDY	150	173	hypothetical protein	NP_216382.1	Present	Present		nSNP (Glu > Gln), sSNP (His > His)
120395	Linear peptide	AGIERTFVAYLKMAGKTAQDT	378	398	lipoprotein aminopeptidase LpqL	NP_214932.1	Present	Present
120397	Linear peptide	AHVHISQAEVVVNQLDTMFVAE	569	590	hypothetical protein	NP_216382.1	Present	Present
120399	Linear peptide	AIWRRIRVVPFEVVIPADEQD	324	344	phiRv1 phage protein	NP_216098.1	Absent	Absent	RD3
120408	Linear peptide	APYNVRRLPPPVVEP	398	412	membrane-anchored mycosin MYCP1 (serine protease) (subtilisin-like protease) (subtilase-like) (mycosin-1)	NP_218400.1	Present	Present		sSNP (Leu > Leu), nSNP (Thr > Ala)
120410	Linear peptide	ARLVVLASGTGSLLR	13	27	phosphoribosylglycinamide formyltransferase	NP_215471.1	Present	Present
120421	Linear peptide	AVVRFQEAANKQK	54	66	10 kDa culture filtrate antigen EsxB	NP_218391.1	Absent	Absent	RD1
120428	Linear peptide	DDLVGAGVIDAVA	373	385	membrane-anchored mycosin MYCP1 (serine protease) (subtilisin-like protease) (subtilase-like) (mycosin-1)	NP_218400.1	Present	Present
120437	Linear peptide	DGYVRFCVMAPRQWRGLRRWLGEP	223	246	hypothetical protein	NP_216382.1	Present	Present
120441	Linear peptide	DKVLPLVAIVVSVGLAVSYD	414	433	permease	NP_216495.1	Absent	Absent	RD2
120452	Linear peptide	DRYRHLVALSITDFGAAGPRSSWRA	92	116	hypothetical protein	NP_216382.1	Present	Present
120481	Linear peptide	EHLKLNGKVLAAMYQ	141	155	periplasmic phosphate-binding lipoprotein PSTS1 (PBP-1) (PSTS1)	YP_177770.1	Present	Present		nSNP (Val > Ala)
120511	Linear peptide	ETLHERIKVTERRLLVAAVAALATH	173	197	phosphoribosylglycinamide formyltransferase	NP_215471.1	Present	Present		sSNP (His > His)
120537	Linear peptide	FPVVTHDEVLRLVGRRRLWGRG	60	81	hypothetical protein	NP_215630.1	Present	Present
120550	Linear peptide	GDVQPAEVVAAAR	217	229	hypothetical protein	NP_218395.1	Absent	Absent	RD1
120567	Linear peptide	GRLRGLFTNPGSW	166	178	PROBABLE CONSERVED INTEGRAL MEMBRANE PROTEIN	NP_216502.1	Absent	Absent	RD2
120569	Linear peptide	GSLIFAAVLVMLIAVLARLMMRGWR	8	32	export or membrane protein	NP_215898.1	Present	Present
120587	Linear peptide	HSLLWIGVFLFLGGMAAGGCNS	99	120	integral membrane protein	NP_217510.1	Present	Present
120589	Linear peptide	HTLQQDVINMVNDPFQTLTGRPLIG	385	409	PE-PGRS family protein	YP_177751.1	Present	Present
120604	Linear peptide	IDYAVNVKGVVVVVAAGNTGGDC	220	242	membrane-anchored mycosin MYCP1 (serine protease) (subtilisin-like protease) (subtilase-like) (mycosin-1)	NP_218400.1	Present	Present
120630	Linear peptide	IMIVSLGVTASSFLFINGVAFLIPR	14	38	integral membrane protein	NP_217510.1	Present	Present
120639	Linear peptide	IPVVSVTKSVGFQLRGQSGPTTVK	217	240	lipoprotein aminopeptidase LpqL	NP_214932.1	Present	Present
120777	Linear peptide	LPVVALCTVSDIVLIAAGIAGFGA	37	60	PROBABLE CONSERVED INTEGRAL MEMBRANE PROTEIN	NP_216502.1	Absent	Absent	RD2
120788	Linear peptide	LTFLGFIGVLLAINLFGNRAIKWAN	139	163	permease	NP_216495.1	Absent	Absent	RD2
120802	Linear peptide	MRASPAERVDGAYAGAGPHTQSV	1	23	hypothetical protein	NP_215950.1	Present	Present
120807	Linear peptide	MSWVMVSPELVVAAAADLAG	1	20	PE-PGRS family protein	YP_177751.1	Present	Present
120810	Linear peptide	MVNKSRMMPAV	1	11	lipoprotein aminopeptidase LpqL	NP_214932.1	Present	Present
120870	Linear peptide	PHVKPAALAEQPG	326	338	hypothetical protein	NP_218396.1	Absent	Absent	RD1
120875	Linear peptide	PRVVATVPQLVQLAPHAVQMSQN	139	161	hypothetical protein	NP_218395.1	Absent	Absent	RD1
120878	Linear peptide	PSWGLVVTMFAWGYLLDHVGERMV	57	80	integral membrane protein	NP_217510.1	Present	Present
120887	Linear peptide	QDVGNYDAFISIRAAIRAIESA	35	56	transcriptional regulatory protein AraC/XylS-family	NP_218253.1	Present	Present		nSNP (Glu > Lys), sSNP (Ala > Ala)
120899	Linear peptide	QQWNFAGIEAAASAIQGNVTSIHSL	4	28	6 kDa early secretory antigenic target ESXA (ESAT-6)	YP_178023.1	Absent	Absent	RD1
120904	Linear peptide	RALKRRNARTKAR	69	81	transcriptional regulatory protein WHIB-like WHIB1	NP_217735.1	Present	Present
120912	Linear peptide	RGVAGKVVAGIGILAIRWRLPSGT	120	143	export or membrane protein	NP_215898.1	Present	Present
120961	Linear peptide	SPYRGSSILWRIHAASALLMMP	205	226	integral membrane protein	NP_217510.1	Present	Present
120976	Linear peptide	TAINSLVTATHGA	136	148	hypothetical protein	NP_218396.1	Absent	Absent	RD1
121007	Linear peptide	TNIRQAGVQYSRA	74	86	10 kDa culture filtrate antigen EsxB	NP_218391.1	Absent	Absent	RD1
121011	Linear peptide	TPMVVWLQTASTQAKTR	69	85	PPE FAMILY PROTEIN	YP_178022.1	Absent	Absent	RD1
121013	Linear peptide	TPVRLAEVLVTCA	103	115	PROBABLE CONSERVED INTEGRAL MEMBRANE PROTEIN	NP_216502.1	Absent	Absent	RD2
121014	Linear peptide	TRMGYGPLVRAATGVTRVWTSDEAQ	503	527	hypothetical protein	NP_216382.1	Present	Present
121017	Linear peptide	TTIFPDHVVGRVGALLALAALIHRD	539	563	hypothetical protein	NP_216382.1	Present	Present
121057	Linear peptide	VTVTFMLVWLINHHGWSVAQ	229	248	integral membrane protein	NP_217510.1	Present	Present
121059	Linear peptide	VVHPAVVQANRVRTWLLAVSNVFGQ	105	129	PPE family protein	YP_177753.1	Present	Present		nSNP (Arg > Lys), sSNP (Ala > Ala)
121093	Linear peptide	YPFEGLRILDLGIIVAGGELS	373	393	hypothetical protein	NP_216382.1	Present	Present
124973	Linear peptide	AFRNIVNML	63	71	Esat-6 like protein esxJ (Esat-6 like protein 2)	NP_215554.1	Present	Present
125165	Linear peptide	NEAEYGEMWAQDAAAMFGY	137	155	PPE family protein	YP_177801.1	Present	Present		nSNP (Lys > Gln), sSNP (Ala > Ala), sSNP (Ala > Ala)
126028	Linear peptide	FMYEGDTPL	862	870	ATP-dependent helicase	NP_217813.1	Present	Present		nSNP (Val > Met), nSNP (Asp > Asn), nSNP (Lys > Glu)
126912	Linear peptide	RARRHLAAL	135	143	putative secreted protein P60-related protein	NP_214538.1	Present	Present		Deletion (1bp)
127824	Linear peptide	SLLDEGKQSL	27	36	6 kDa early secretory antigenic target ESXA (ESAT-6)	YP_178023.1	Absent	Absent	RD1
133845	Linear peptide	GYLGARRGV	76	84	hypothetical protein	NP_216949.1	Present	Present
133852	Linear peptide	INYLVPFL	64	71	hypothetical protein	NP_216949.1	Present	Present
133894	Linear peptide	MTAISCSPRPRYASRMPVL	1	19	hypothetical protein Rv0164	YP_177617.1	Present	Present
133949	Linear peptide	VYYPGENQI	83	91	hypothetical protein Rv0164	YP_177617.1	Present	Present
137437	Linear peptide	QTVEDEARRMW	24	34	Esat-6 like protein esxJ (Esat-6 like protein 2)	NP_215554.1	Present	Present
138896	Linear peptide	RLARRARNI	2	10	hypothetical protein	NP_216029.1	Absent	Absent	RD4
140541	Linear peptide	ALDEGLLPV	347	355	hypothetical protein	NP_218210.1	Present	Present
140542	Linear peptide	ALLGGLRPV	144	152	MCE-family protein MCE4B	NP_218015.1	Present	Present
140543	Linear peptide	AMAGSIDLL	1237	1245	trehalose-6-phosphate phosphatase OtsB1	YP_177855.1	Present	Present		nSNP (Gly > Ser), sSNP (Ala > Ala), sSNP (Ala > Ala)
140561	Linear peptide	GMFANRWII	836	844	metal cation transporter P-type ATPase A CtpF	NP_216513.1	Present	Present		nSNP (Glu > Asp), sSNP (Pro > Pro)
140564	Linear peptide	HLDDVGFLV	110	118	esterase lipoprotein LpqC	NP_217815.1	Present	Present
140576	Linear peptide	LLDSGTTSI	107	115	secreted L-alanine dehydrogenase ALD (40 kDa antigen) (TB43)	NP_217296.1	Present	Present		Deletion (1bp)
140597	Linear peptide	SLIDLLHKI	147	155	MCE-family protein MCE4A	YP_177977.1	Present	Present		sSNP (Phe > Phe)
140599	Linear peptide	SLRNWIATL	99	107	MCE-family lipoprotein LprL	NP_215107.1	Present	Present
140600	Linear peptide	SLWKDGAPL	280	288	glutamine synthetase GLNA1 (glutamine synthase) (GS-I)	NP_216736.1	Present	Present
140615	Linear peptide	WLYPGAQNL	71	79	amino acid decarboxylase	YP_177889.1	Present	Present		sSNP (Ala > Ala)
140616	Linear peptide	YLLADTFTV	166	174	membrane-associated phospholipase C	NP_216866.1	Absent	Absent	RD5
140617	Linear peptide	YLPDPTVGV	78	86	hypothetical protein	NP_217329.1	Present	Present		nSNP (Ile > Val)
140623	Linear peptide	YVYPDNLPV	331	339	MCE-family protein MCE3A	YP_177852.1	Absent	Absent	RD7
144861	Linear peptide	AAFYAQFVQALSAGGGA	70	86	PE-PGRS family protein	YP_177751.1	Present	Present
144864	Linear peptide	AHLRAFRAYAAHSQEI	675	690	hypothetical protein	NP_218396.1	Absent	Absent	RD1
144870	Linear peptide	APIVMVDSVEHLDL	132	145	hypothetical protein	NP_216285.1	Absent	Present	RD14	sSNP (Leu > Leu)
144871	Linear peptide	AQFVAATGRPLIGNGANGAPG	104	124	PE-PGRS family protein	YP_177751.1	Present	Present
144872	Linear peptide	ATFRTIIVVGALISMFGINVAASFGA	298	323	permease	NP_216495.1	Absent	Absent	RD2
144875	Linear peptide	DALRLARRIAAAL	485	497	hypothetical protein	NP_218396.1	Absent	Absent	RD1
144878	Linear peptide	DNVAGKRVHNAIIRRMQRMSFEE	216	238	hypothetical protein	NP_216285.1	Absent	Present	RD14
144879	Linear peptide	DVLHAFNPRIVLAGSSAFGN	478	497	hypothetical protein	NP_216382.1	Present	Present
144892	Linear peptide	GEMDLRGVRWVAVSESEK	255	272	phiRv1 phage protein	NP_216098.1	Absent	Absent	RD3
144893	Linear peptide	GGLYYIFATYTTTVDF	332	347	PE-PGRS family protein	YP_177854.1	Absent	Absent	RD2
144900	Linear peptide	GQVVGMNTAASDNF	217	230	PROBABLE SERINE PROTEASE PEPA (SERINE PROTEINASE) (MTB32A)	NP_214639.1	Present	Present
144902	Linear peptide	GSIRSLARAVVHAANLGVGV	177	196	membrane-anchored mycosin MYCP1 (serine protease) (subtilisin-like protease) (subtilase-like) (mycosin-1)	NP_218400.1	Present	Present
144904	Linear peptide	HLVRGAEVVDTVP	392	404	hypothetical protein	NP_216285.1	Absent	Present	RD14
144906	Linear peptide	IALIVITFVVVPAMAYLHYY	449	468	permease	NP_216495.1	Absent	Absent	RD2
144907	Linear peptide	IALTEMDYFIRMWNQAALAMEVY	132	154	PPE FAMILY PROTEIN	YP_178022.1	Absent	Absent	RD1
144912	Linear peptide	LDLHTLKLRPHAPADRIT	144	161	phiRv1 phage protein	NP_216098.1	Absent	Absent	RD3
144920	Linear peptide	LWFELMKPMTSTATGR	657	672	hypothetical protein	NP_218396.1	Absent	Absent	RD1
144921	Linear peptide	MHRIFLITVALALLTASPASAIT	1	23	membrane-anchored mycosin MYCP1 (serine protease) (subtilisin-like protease) (subtilase-like) (mycosin-1)	NP_218400.1	Present	Present
144927	Linear peptide	PAVLAVAVVVAFLTTGCIRWST	9	30	lipoprotein aminopeptidase LpqL	NP_214932.1	Present	Present
144952	Linear peptide	RRLKLGDKVYFRHTKAGELCE	366	386	hypothetical protein	NP_216285.1	Absent	Present	RD14
144961	Linear peptide	SWRILDGLIAVMMVALGISLTVT	177	199	PROBABLE CONSERVED INTEGRAL MEMBRANE PROTEIN	NP_216502.1	Absent	Absent	RD2
144964	Linear peptide	TNFFGINTIPIALT	122	135	PPE FAMILY PROTEIN	YP_178022.1	Absent	Absent	RD1
144965	Linear peptide	TQVRDLIIQASQAGAA	57	72	zinc metalloprotease	NP_214712.1	Present	Present
146003	Linear peptide	SGAGWSGMAEATSLDTMTQM	41	60	Esat-6 like protein esxJ (Esat-6 like protein 2)	NP_215554.1	Present	Present
151626	Linear peptide	FLALALPIV	380	388	integral membrane transport protein	NP_215774.1	Present	Present
151645	Linear peptide	GMLIGVAAL	420	428	aminoglycosides/tetracycline-transport integral membrane protein	NP_215926.1	Present	Present
151651	Linear peptide	HLRGRVVGV	343	351	integral membrane transport protein	NP_215774.1	Present	Present
151690	Linear peptide	LMYGEIFTI	470	478	aminoglycosides/tetracycline-transport integral membrane protein	NP_215926.1	Present	Present
151696	Linear peptide	MLPLLFATL	52	60	integral membrane transport protein	NP_215774.1	Present	Present
151736	Linear peptide	SLLERAAAI	452	460	aminoglycosides/tetracycline-transport integral membrane protein	NP_215926.1	Present	Present
151741	Linear peptide	TLAPQVEPL	510	518	aminoglycosides/tetracycline-transport integral membrane protein	NP_215926.1	Present	Present
151742	Linear peptide	TMSTAVLTL	290	298	integral membrane transport protein	NP_215774.1	Present	Present
153959	Linear peptide	AAAGTAVQDSRSHVYAHQAQ	61	80	transmembrane protein	NP_216249.1	Present	Present		nSNP (Gln > His)
153979	Linear peptide	AALGLWLSV	167	175	transmembrane protein	NP_216249.1	Present	Present
154044	Linear peptide	AGAAMLLTPGTAACNRDDVE	291	310	Probable phosphofructokinase PfkB (PHOSPHOHEXOKINASE)	NP_216545.1	Present	Present
154050	Linear peptide	AGGSTGSLLMALLGDAGVPF	71	90	Probable phosphofructokinase PfkB (PHOSPHOHEXOKINASE)	NP_216545.1	Present	Present
154071	Linear peptide	AILIRVRNA	188	196	transmembrane protein	NP_216249.1	Present	Present
154080	Linear peptide	AKQYRFVLPGPSLTVAEQEQ	111	130	Probable phosphofructokinase PfkB (PHOSPHOHEXOKINASE)	NP_216545.1	Present	Present
154097	Linear peptide	ALLALTRAI	181	189	transmembrane protein	NP_216249.1	Present	Present
154098	Linear peptide	ALLALTRAILIRVRNASWQH	181	200	transmembrane protein	NP_216249.1	Present	Present
154099	Linear peptide	ALLGDAGVPFRVIPIAASTR	81	100	Probable phosphofructokinase PfkB (PHOSPHOHEXOKINASE)	NP_216545.1	Present	Present
154232	Linear peptide	ATMITFRLRLPCRTILRVFS	11	30	transmembrane protein	NP_216249.1	Present	Present
154291	Linear peptide	CLDELRGAAASAAFVVASGS	131	150	Probable phosphofructokinase PfkB (PHOSPHOHEXOKINASE)	NP_216545.1	Present	Present
154357	Linear peptide	DHEGVIDSNTTATSAPPRTK	91	110	transmembrane protein	NP_216249.1	Present	Present
154493	Linear peptide	ELAAEPTEV	314	322	Probable phosphofructokinase PfkB (PHOSPHOHEXOKINASE)	NP_216545.1	Present	Present
154515	Linear peptide	EPEQLAAAHELIDRGRAEVV	211	230	Probable phosphofructokinase PfkB (PHOSPHOHEXOKINASE)	NP_216545.1	Present	Present
154534	Linear peptide	ESFTVNESRTAKQYRFVLPG	101	120	Probable phosphofructokinase PfkB (PHOSPHOHEXOKINASE)	NP_216545.1	Present	Present
154598	Linear peptide	FLLKASVRELRECVGSELLT	191	210	Probable phosphofructokinase PfkB (PHOSPHOHEXOKINASE)	NP_216545.1	Present	Present
154665	Linear peptide	GAPRYDPGGGGINVARIVHV	41	60	Probable phosphofructokinase PfkB (PHOSPHOHEXOKINASE)	NP_216545.1	Present	Present
154713	Linear peptide	GGLQHISSGVFLLKASVREL	181	200	Probable phosphofructokinase PfkB (PHOSPHOHEXOKINASE)	NP_216545.1	Present	Present
154730	Linear peptide	GIERSGEVNAKPGTKSGDRV	121	140	transmembrane protein	NP_216249.1	Present	Present
154733	Linear peptide	GINVARIVHVLGGCSTALFP	51	70	Probable phosphofructokinase PfkB (PHOSPHOHEXOKINASE)	NP_216545.1	Present	Present
154736	Linear peptide	GIWVDSAGQLVDEPAPPARA	141	160	transmembrane protein	NP_216249.1	Present	Present
154749	Linear peptide	GLWLSVAAV	170	178	transmembrane protein	NP_216249.1	Present	Present
154889	Linear peptide	HVYAHQAQT	73	81	transmembrane protein	NP_216249.1	Present	Present
154894	Linear peptide	IADAALAAL	161	169	transmembrane protein	NP_216249.1	Present	Present
154895	Linear peptide	IADAALAALGLWLSVAAVAG	161	180	transmembrane protein	NP_216249.1	Present	Present
154931	Linear peptide	IRVRNASWQHDIDSLFCTQR	191	210	transmembrane protein	NP_216249.1	Present	Present
154938	Linear peptide	ITVPARWVVNGIERSGEVNA	111	130	transmembrane protein	NP_216249.1	Present	Present
154982	Linear peptide	KPGTKSGDRVGIWVDSAGQL	131	150	transmembrane protein	NP_216249.1	Present	Present
154984	Linear peptide	KPRIITLTMNPALDITTSVD	11	30	Probable phosphofructokinase PfkB (PHOSPHOHEXOKINASE)	NP_216545.1	Present	Present
155064	Linear peptide	LEAVVMLLAVTVSLLTIPFA	41	60	transmembrane protein	NP_216249.1	Present	Present
155082	Linear peptide	LGGCSTALFPAGGSTGSLLM	61	80	Probable phosphofructokinase PfkB (PHOSPHOHEXOKINASE)	NP_216545.1	Present	Present
155102	Linear peptide	LIDRGRAEVVVVSLGSQGAL	221	240	Probable phosphofructokinase PfkB (PHOSPHOHEXOKINASE)	NP_216545.1	Present	Present
155106	Linear peptide	LIKSVRLGNAAGAAMLLTPG	281	300	Probable phosphofructokinase PfkB (PHOSPHOHEXOKINASE)	NP_216545.1	Present	Present
155140	Linear peptide	LPPGVAADYYQRVADICRRS	151	170	Probable phosphofructokinase PfkB (PHOSPHOHEXOKINASE)	NP_216545.1	Present	Present
155179	Linear peptide	LTRAILIRV	185	193	transmembrane protein	NP_216249.1	Present	Present
155195	Linear peptide	LWLSVAAVAGALLALTRAIL	171	190	transmembrane protein	NP_216249.1	Present	Present
155229	Linear peptide	MIATTRDREGATMITFRLRL	1	20	transmembrane protein	NP_216249.1	Present	Present
155246	Linear peptide	MTEPAAWDEGKPRIITLTMN	1	20	Probable phosphofructokinase PfkB (PHOSPHOHEXOKINASE)	NP_216545.1	Present	Present
155341	Linear peptide	PALDITTSVDVVRPTEKMRC	21	40	Probable phosphofructokinase PfkB (PHOSPHOHEXOKINASE)	NP_216545.1	Present	Present
155357	Linear peptide	PCRTILRVFSRNPLVRGTDR	21	40	transmembrane protein	NP_216249.1	Present	Present
155470	Linear peptide	PSLTVAEQEQCLDELRGAAA	121	140	Probable phosphofructokinase PfkB (PHOSPHOHEXOKINASE)	NP_216545.1	Present	Present
155504	Linear peptide	QAQTRHPAT	78	86	transmembrane protein	NP_216249.1	Present	Present
155542	Linear peptide	QRVADICRRSSTPLILDTSG	161	180	Probable phosphofructokinase PfkB (PHOSPHOHEXOKINASE)	NP_216545.1	Present	Present
155585	Linear peptide	RECVGSELLTEPEQLAAAHE	201	220	Probable phosphofructokinase PfkB (PHOSPHOHEXOKINASE)	NP_216545.1	Present	Present
155594	Linear peptide	RFFELAAEPTEVGQDQYVWH	311	330	Probable phosphofructokinase PfkB (PHOSPHOHEXOKINASE)	NP_216545.1	Present	Present
155656	Linear peptide	RNPLVRGTDRLEAVVMLLAV	31	50	transmembrane protein	NP_216249.1	Present	Present
155698	Linear peptide	RSHVYAHQAQTRHPATATVI	71	90	transmembrane protein	NP_216249.1	Present	Present
155718	Linear peptide	RVIPIAASTRESFTVNESRT	91	110	Probable phosphofructokinase PfkB (PHOSPHOHEXOKINASE)	NP_216545.1	Present	Present
155735	Linear peptide	SAAFVVASGSLPPGVAADYY	141	160	Probable phosphofructokinase PfkB (PHOSPHOHEXOKINASE)	NP_216545.1	Present	Present
155843	Linear peptide	SSIPMTAVSGVGAGDAMVAA	251	270	Probable phosphofructokinase PfkB (PHOSPHOHEXOKINASE)	NP_216545.1	Present	Present
155863	Linear peptide	STPLILDTSGGGLQHISSGV	171	190	Probable phosphofructokinase PfkB (PHOSPHOHEXOKINASE)	NP_216545.1	Present	Present
155875	Linear peptide	TAACNRDDVERFFELAAEPT	301	320	Probable phosphofructokinase PfkB (PHOSPHOHEXOKINASE)	NP_216545.1	Present	Present
155892	Linear peptide	TATSAPPRTKITVPARWVVN	101	120	transmembrane protein	NP_216249.1	Present	Present
155902	Linear peptide	TEVGQDQYVWHPIVNPEASP	320	339	Probable phosphofructokinase PfkB (PHOSPHOHEXOKINASE)	NP_216545.1	Present	Present
155954	Linear peptide	TRHPATATVIDHEGVIDSNT	81	100	transmembrane protein	NP_216249.1	Present	Present
155973	Linear peptide	TVSLLTIPFAAAAGTAVQDS	51	70	transmembrane protein	NP_216249.1	Present	Present		nSNP (Gln > His)
156012	Linear peptide	VDEPAPPARAIADAALAALG	151	170	transmembrane protein	NP_216249.1	Present	Present
156031	Linear peptide	VGAGDAMVAAITVGLSRGWS	261	280	Probable phosphofructokinase PfkB (PHOSPHOHEXOKINASE)	NP_216545.1	Present	Present
156110	Linear peptide	VVRPTEKMRCGAPRYDPGGG	31	50	Probable phosphofructokinase PfkB (PHOSPHOHEXOKINASE)	NP_216545.1	Present	Present
156113	Linear peptide	VVSLGSQGALLATRHASHRF	231	250	Probable phosphofructokinase PfkB (PHOSPHOHEXOKINASE)	NP_216545.1	Present	Present
161353	Linear peptide	IMILLVLVSA	95	104	arsenic-transport integral membrane protein ArsA	NP_217200.1	Present	Present
161402	Linear peptide	LILATMLVA	99	107	hypothetical protein	NP_215301.1	Present	Present		nSNP (Tyr > His)
161581	Linear peptide	AAQAAVVRFQEAANK	50	64	10 kDa culture filtrate antigen EsxB	NP_218391.1	Absent	Absent	RD1
161582	Linear peptide	AASAIQGNVTSIHSL	14	28	6 kDa early secretory antigenic target ESXA (ESAT-6)	YP_178023.1	Absent	Absent	RD1
161586	Linear peptide	AGIEAAASAIQGNVT	9	23	6 kDa early secretory antigenic target ESXA (ESAT-6)	YP_178023.1	Absent	Absent	RD1
161589	Linear peptide	AGTAAQAAVVRFQEA	47	61	10 kDa culture filtrate antigen EsxB	NP_218391.1	Absent	Absent	RD1
161591	Linear peptide	AIQGNVTSIHSLLDE	17	31	6 kDa early secretory antigenic target ESXA (ESAT-6)	YP_178023.1	Absent	Absent	RD1
161595	Linear peptide	AQTVEDEARRMWASA	23	37	Esat-6 like protein esxJ (Esat-6 like protein 2)	NP_215554.1	Present	Present
161596	Linear peptide	ARRMWASAQNISGAG	30	44	Esat-6 like protein esxJ (Esat-6 like protein 2)	NP_215554.1	Present	Present
161600	Linear peptide	ATELNNALQNLARTI	62	76	6 kDa early secretory antigenic target ESXA (ESAT-6)	YP_178023.1	Absent	Absent	RD1
161602	Linear peptide	AVVRFQEAANKQKQE	54	68	10 kDa culture filtrate antigen EsxB	NP_218391.1	Absent	Absent	RD1
161603	Linear peptide	AYGSFVRTVSLPVGA	94	108	HEAT SHOCK PROTEIN HSPX (ALPHA-CRYSTALLINE HOMOLOG) (14 kDa ANTIGEN) (HSP16.3)	NP_216547.1	Present	Present
161606	Linear peptide	DEARRMWASAQNISG	28	42	Esat-6 like protein esxJ (Esat-6 like protein 2)	NP_215554.1	Present	Present
161608	Linear peptide	DEISTNIRQAGVQYS	70	84	10 kDa culture filtrate antigen EsxB	NP_218391.1	Absent	Absent	RD1
161611	Linear peptide	DGRSEFAYGSFVRTV	88	102	HEAT SHOCK PROTEIN HSPX (ALPHA-CRYSTALLINE HOMOLOG) (14 kDa ANTIGEN) (HSP16.3)	NP_216547.1	Present	Present
161615	Linear peptide	EAGQAMASTEGNVTG	78	92	6 kDa early secretory antigenic target ESXA (ESAT-6)	YP_178023.1	Absent	Absent	RD1
161616	Linear peptide	EARRMWASAQNISGA	29	43	Esat-6 like protein esxJ (Esat-6 like protein 2)	NP_215554.1	Present	Present
161617	Linear peptide	EDEARRMWASAQNIS	27	41	Esat-6 like protein esxJ (Esat-6 like protein 2)	NP_215554.1	Present	Present
161618	Linear peptide	EFAYGSFVRTVSLPV	92	106	HEAT SHOCK PROTEIN HSPX (ALPHA-CRYSTALLINE HOMOLOG) (14 kDa ANTIGEN) (HSP16.3)	NP_216547.1	Present	Present
161620	Linear peptide	ELDEISTNIRQAGVQ	68	82	10 kDa culture filtrate antigen EsxB	NP_218391.1	Absent	Absent	RD1
161623	Linear peptide	EQQWNFAGIEAAASA	3	17	6 kDa early secretory antigenic target ESXA (ESAT-6)	YP_178023.1	Absent	Absent	RD1
161626	Linear peptide	FAYGSFVRTVSLPVG	93	107	HEAT SHOCK PROTEIN HSPX (ALPHA-CRYSTALLINE HOMOLOG) (14 kDa ANTIGEN) (HSP16.3)	NP_216547.1	Present	Present
161627	Linear peptide	FDGRSEFAYGSFVRT	87	101	HEAT SHOCK PROTEIN HSPX (ALPHA-CRYSTALLINE HOMOLOG) (14 kDa ANTIGEN) (HSP16.3)	NP_216547.1	Present	Present
161628	Linear peptide	FQEAANKQKQELDEI	58	72	10 kDa culture filtrate antigen EsxB	NP_218391.1	Absent	Absent	RD1
161629	Linear peptide	FVRTVSLPVGADEDD	98	112	HEAT SHOCK PROTEIN HSPX (ALPHA-CRYSTALLINE HOMOLOG) (14 kDa ANTIGEN) (HSP16.3)	NP_216547.1	Present	Present
161630	Linear peptide	GIEAAASAIQGNVTS	10	24	6 kDa early secretory antigenic target ESXA (ESAT-6)	YP_178023.1	Absent	Absent	RD1
161631	Linear peptide	GNVTSIHSLLDEGKQ	20	34	6 kDa early secretory antigenic target ESXA (ESAT-6)	YP_178023.1	Absent	Absent	RD1
161634	Linear peptide	GRSEFAYGSFVRTVS	89	103	HEAT SHOCK PROTEIN HSPX (ALPHA-CRYSTALLINE HOMOLOG) (14 kDa ANTIGEN) (HSP16.3)	NP_216547.1	Present	Present
161635	Linear peptide	GTAAQAAVVRFQEAA	48	62	10 kDa culture filtrate antigen EsxB	NP_218391.1	Absent	Absent	RD1
161637	Linear peptide	HAQTVEDEARRMWAS	22	36	Esat-6 like protein esxJ (Esat-6 like protein 2)	NP_215554.1	Present	Present
161641	Linear peptide	IQGNVTSIHSLLDEG	18	32	6 kDa early secretory antigenic target ESXA (ESAT-6)	YP_178023.1	Absent	Absent	RD1
161642	Linear peptide	KDFDGRSEFAYGSFV	85	99	HEAT SHOCK PROTEIN HSPX (ALPHA-CRYSTALLINE HOMOLOG) (14 kDa ANTIGEN) (HSP16.3)	NP_216547.1	Present	Present
161646	Linear peptide	LARTISEAGQAMAST	72	86	6 kDa early secretory antigenic target ESXA (ESAT-6)	YP_178023.1	Absent	Absent	RD1
161650	Linear peptide	LNNALQNLARTISEA	65	79	6 kDa early secretory antigenic target ESXA (ESAT-6)	YP_178023.1	Absent	Absent	RD1
161652	Linear peptide	LQGQWRGAAGTAAQA	39	53	10 kDa culture filtrate antigen EsxB	NP_218391.1	Absent	Absent	RD1
161653	Linear peptide	LQNLARTISEAGQAM	69	83	6 kDa early secretory antigenic target ESXA (ESAT-6)	YP_178023.1	Absent	Absent	RD1
161660	Linear peptide	NALQNLARTISEAGQ	67	81	6 kDa early secretory antigenic target ESXA (ESAT-6)	YP_178023.1	Absent	Absent	RD1
161661	Linear peptide	NIRQAGVQYSRADEE	75	89	10 kDa culture filtrate antigen EsxB	NP_218391.1	Absent	Absent	RD1
161673	Linear peptide	QGNVTSIHSLLDEGK	19	33	6 kDa early secretory antigenic target ESXA (ESAT-6)	YP_178023.1	Absent	Absent	RD1
161677	Linear peptide	QQWNFAGIEAAASAI	4	18	6 kDa early secretory antigenic target ESXA (ESAT-6)	YP_178023.1	Absent	Absent	RD1
161679	Linear peptide	QTVEDEARRMWASAQ	24	38	Esat-6 like protein esxJ (Esat-6 like protein 2)	NP_215554.1	Present	Present
161680	Linear peptide	QWNFAGIEAAASAIQ	5	19	6 kDa early secretory antigenic target ESXA (ESAT-6)	YP_178023.1	Absent	Absent	RD1
161681	Linear peptide	QWRGAAGTAAQAAVV	42	56	10 kDa culture filtrate antigen EsxB	NP_218391.1	Absent	Absent	RD1
161685	Linear peptide	RGAAGTAAQAAVVRF	44	58	10 kDa culture filtrate antigen EsxB	NP_218391.1	Absent	Absent	RD1
161686	Linear peptide	RRMWASAQNISGAGW	31	45	Esat-6 like protein esxJ (Esat-6 like protein 2)	NP_215554.1	Present	Present
161687	Linear peptide	RSEFAYGSFVRTVSL	90	104	HEAT SHOCK PROTEIN HSPX (ALPHA-CRYSTALLINE HOMOLOG) (14 kDa ANTIGEN) (HSP16.3)	NP_216547.1	Present	Present
161688	Linear peptide	RTISEAGQAMASTEG	74	88	6 kDa early secretory antigenic target ESXA (ESAT-6)	YP_178023.1	Absent	Absent	RD1
161691	Linear peptide	SEAGQAMASTEGNVT	77	91	6 kDa early secretory antigenic target ESXA (ESAT-6)	YP_178023.1	Absent	Absent	RD1
161697	Linear peptide	SLQGQWRGAAGTAAQ	38	52	10 kDa culture filtrate antigen EsxB	NP_218391.1	Absent	Absent	RD1
161700	Linear peptide	STAGSLQGQWRGAAG	34	48	10 kDa culture filtrate antigen EsxB	NP_218391.1	Absent	Absent	RD1
161704	Linear peptide	TAGSLQGQWRGAAGT	35	49	10 kDa culture filtrate antigen EsxB	NP_218391.1	Absent	Absent	RD1
161705	Linear peptide	TELNNALQNLARTIS	63	77	6 kDa early secretory antigenic target ESXA (ESAT-6)	YP_178023.1	Absent	Absent	RD1
161707	Linear peptide	TEQQWNFAGIEAAAS	2	16	6 kDa early secretory antigenic target ESXA (ESAT-6)	YP_178023.1	Absent	Absent	RD1
161713	Linear peptide	TNIRQAGVQYSRADE	74	88	10 kDa culture filtrate antigen EsxB	NP_218391.1	Absent	Absent	RD1
161714	Linear peptide	TSIHSLLDEGKQSLT	23	37	6 kDa early secretory antigenic target ESXA (ESAT-6)	YP_178023.1	Absent	Absent	RD1
161716	Linear peptide	TVEDEARRMWASAQN	25	39	Esat-6 like protein esxJ (Esat-6 like protein 2)	NP_215554.1	Present	Present
161717	Linear peptide	VEDEARRMWASAQNI	26	40	Esat-6 like protein esxJ (Esat-6 like protein 2)	NP_215554.1	Present	Present
161721	Linear peptide	VHAQTVEDEARRMWA	21	35	Esat-6 like protein esxJ (Esat-6 like protein 2)	NP_215554.1	Present	Present
161726	Linear peptide	VTSIHSLLDEGKQSL	22	36	6 kDa early secretory antigenic target ESXA (ESAT-6)	YP_178023.1	Absent	Absent	RD1
161727	Linear peptide	WRGAAGTAAQAAVVR	43	57	10 kDa culture filtrate antigen EsxB	NP_218391.1	Absent	Absent	RD1
161728	Linear peptide	YGSFVRTVSLPVGAD	95	109	HEAT SHOCK PROTEIN HSPX (ALPHA-CRYSTALLINE HOMOLOG) (14 kDa ANTIGEN) (HSP16.3)	NP_216547.1	Present	Present
168191	Linear peptide	APTTGVVPAAADEVS	34	48	PE family protein	YP_177837.1	Present	Present
168220	Linear peptide	ASSGSYAATEAANAA	82	96	PE family protein	YP_177837.1	Present	Present
168715	Linear peptide	GSYAATEAANAAAAG	85	99	PE family protein	YP_177834.1	Present	Present
168735	Linear peptide	GYETVITQL	44	52	PPE family protein	YP_177835.1	Present	Present		sSNP (Lys > Lys)
169338	Linear peptide	MSFVTTQPEALAAAA	1	15	PE family protein	YP_177834.1	Present	Present
169831	Linear peptide	TGVVPAAADEVSALT	37	51	PE family protein	YP_177834.1	Present	Present
170029	Linear peptide	VTTQPEALAAAAANL	4	18	PE family protein	YP_177837.1	Present	Present
180077	Linear peptide	YAEMWAQDA	140	148	PPE family protein	YP_177935.1	Present	Present
181114	Linear peptide	KDTQGADGPAG	39	49	Probable conserved transmembrane protein	NP_216789.1	Present	Present
181130	Linear peptide	MNRHSTAASDRGLQAERTT	1	19	Probable conserved transmembrane protein	NP_216789.1	Present	Present
187188	Linear peptide	RLFNANAEEYHALSA	53	67	PE family protein PE9	YP_177784.1	Present	Present
187189	Linear peptide	SAAIAGLFG	48	56	PE-PGRS family protein PE_PGRS42	YP_177886.1	Present	Present
195418	Linear peptide	GSGSEAYQGVQQKWD	45	59	6 kDa early secretory antigenic target ESXA (ESAT-6)	YP_178023.1	Absent	Absent	RD1
196087	Linear peptide	TVKSMILHEIL	1269	1279	PPE family protein PPE54	YP_177960.1	Present	Present		nSNP (Ile > Thr), sSNP (Asn > Asn), sSNP (Gly > Gly), nSNP (Val > Ala), nSNP (Phe > Leu), nSNP (Ala > Val), nSNP (Ile > Thr)
226336	Linear peptide	EAYQGVQQKWDATAT	49	63	6 kDa early secretory antigenic target ESXA (ESAT-6)	YP_178023.1	Absent	Absent	RD1
226395	Linear peptide	TKLAAAWGGSGSEAY	37	51	6 kDa early secretory antigenic target ESXA (ESAT-6)	YP_178023.1	Absent	Absent	RD1
229047	Linear peptide	AGVQVHDADTIVLRR	66	80	resuscitation-promoting factor RpfB	NP_215525.1	Present	Present		nSNP (Gly > Glu), nSNP (Ala > Val)
229219	Linear peptide	GGLVRTVHLPAPNVA	146	160	resuscitation-promoting factor RpfB	NP_215525.1	Present	Present
229352	Linear peptide	LPVANVVVTPAHEAV	251	265	resuscitation-promoting factor RpfB	NP_215525.1	Present	Present
229545	Linear peptide	TVHLPAPNVAGLLSA	151	165	resuscitation-promoting factor RpfB	NP_215525.1	Present	Present
418157	Linear peptide	GTVELLGGPLAHPFQPL	157	173	hypothetical protein	NP_217547.1	Present	Present
423223	Linear peptide	AVDAADKVLGYRNWL	278	292	malate synthase	NP_216353.1	Present	Present
423334	Linear peptide	GVQQKWDATATELNN	53	67	6 kDa early secretory antigenic target ESXA (ESAT-6)	YP_178023.1	Absent	Absent	RD1
423391	Linear peptide	KVLGYRNWL	284	292	malate synthase	NP_216353.1	Present	Present
423392	Linear peptide	KVLGYRNWLGLNKGD	284	298	malate synthase	NP_216353.1	Present	Present
423398	Linear peptide	LDEGKQSLTKLAAAW	29	43	6 kDa early secretory antigenic target ESXA (ESAT-6)	YP_178023.1	Absent	Absent	RD1
423579	Linear peptide	VLGYRNWL	285	292	malate synthase	NP_216353.1	Present	Present
423580	Linear peptide	VLGYRNWLG	285	293	malate synthase	NP_216353.1	Present	Present
434583	Linear peptide	AGTAVQDSR	63	71	transmembrane protein	NP_216249.1	Present	Present
434619	Linear peptide	IPFAAAAGTAVQDSRSHVYAHQAQTRHP	57	84	transmembrane protein	NP_216249.1	Present	Present		nSNP (Gln > His)
738104	Linear peptide	AERAPVEADAGGGQKVLVRN	371	390	ESX-1 secretion-associated protein EspA	NP_218133.1	Present	Present		nSNP (Thr > Ile), nSNP (Ala > Val)
738127	Linear peptide	EIEVDDDLIQK	19	29	hypothetical protein	YP_177629.1	Present	Present
738151	Linear peptide	GLIDIAPHQISSVAA	33	47	ISONIAZID INDUCTIBLE GENE PROTEIN INIB	NP_214855.1	Present	Present
738179	Linear peptide	LLDAHIPQ	3	10	hypothetical protein	NP_214801.1	Present	Present
738208	Linear peptide	NLGEAAGTYV	75	84	hypothetical protein	NP_214801.1	Present	Present
738249	Linear peptide	SLLDAHIPQ	2	10	hypothetical protein	NP_214801.1	Present	Present
738250	Linear peptide	SLLDAHIPQL	2	11	hypothetical protein	NP_214801.1	Present	Present
738254	Linear peptide	STEGNVTGMFA + Oxidation (M9)	85	95	6 kDa early secretory antigenic target ESXA (ESAT-6)	YP_178023.1	Absent	Absent	RD1
738268	Linear peptide	TLLDVAQANLGEAAGTYV	67	84	hypothetical protein	NP_214801.1	Present	Present
850920	Linear peptide	AAAASTYTGF	88	97	hypothetical protein	NP_214801.1	Present	Present
851000	Linear peptide	AEMLREEGY	30	38	two-component system transcriptional regulator	NP_216142.1	Present	Present		sSNP (Arg > Arg)
851940	Linear peptide	EEQQQALSSQMGF	88	100	10 kDa culture filtrate antigen EsxB	NP_218391.1	Absent	Absent	RD1
852013	Linear peptide	EIEVDDDLIQKV	19	30	hypothetical protein	YP_177629.1	Present	Present
856070	Linear peptide	SEAYQGVQQKW	48	58	6 kDa early secretory antigenic target ESXA (ESAT-6)	YP_178023.1	Absent	Absent	RD1
857468	Linear peptide	YIGLPPFY	150	157	arabinofuranosyltransferase	NP_218309.1	Present	Present		sSNP (Arg > Arg)
1081150	Linear peptide	PAVVAANRGLMQLLA	110	124	PPE family protein	YP_177726.1	Present	Present		nSNP (Ser > Thr), nSNP (Trp > Ter [amber])
1081296	Linear peptide	PVVAANRIQLLALIA	108	122	PPE family protein	YP_177935.1	Present	Present
