# Supplementary material for: Genomic characteristics of two most widely used BCG vaccine strains: Danish 1331 and Pasteur 1173P2
Source: BMC Genomics. 2022 Aug 21;23:609. doi: 10.1186/s12864-022-08826-9 (PMC9392950; doi:10.1186/s12864-022-08826-9)
Supplement: Supplementary file 1 — Additional file 1: Table S1. SNPs compared to M. tuberculosis H37RV. Table S2. Indels compared to M. tuberculosis H37Rv. Table S3. SNPs compared to M. tuberculosis variant bovis AF212297. Table S4. Indels compared to M. tuberculosis variant bovis AF212297. Table S5. SNPs & Indels compared to M. tuberculosis variant bovis BCG str. Pasteur 1173P2. Table S6. Antigenic epitopes compared to M. tuberculosis H37Rv. Table S7. Antigenic epitopes compared to M. tuberculosis variant bovis AF212297. [file 12864_2022_8826_MOESM1_ESM.zip › Table S7 (Antigenic epitopes compared to M. tuberculosis variant bovis AF212297).xlsx]

## Sheet: Antigenic epitops
Antigenic epitops compared to M. tuberculosis variant bovis AF212297
Pink cell shows the antigen with genetic variation in non-epitopic region
* Synonymous Single Nucleotide Polymorphism (sSNP), Non-synonymous Single Nucleotide Polymporphism (nSNP)
Epitope ID	Object type	Description	Start position	End position	Antigen name	Parent protein	Antigen accession	Pasteur 1173P2	Danish 1331	Deleted region	Genetic variations* (Amino acid substitution)
117	Linear peptide	AAEQAAARRRRIVDHLAHAG	41	60	hypothetical protein Mb2555	Putative antitoxin VapB17	NP_856200.1	Present	Present
385	Linear peptide	AAQAVTGETLRATVERALQQ	17	36	hypothetical protein Mb2555	Putative antitoxin VapB17	NP_856200.1	Present	Present
818	Linear peptide	AEADADIASGRTYGEDEIRA	65	84	hypothetical protein Mb2890	Antitoxin RelF	NP_856535.1	Present	Present
1730	Linear peptide	AGYAGTLQSLGADIAS	19	34	PUTATIVE SECRETED ESAT-6 LIKE PROTEIN 9 TB10.3	ESAT-6-like protein EsxR	NP_856690.1	Present	Present
1742	Linear peptide	AHAGDMAGYAGTLQSL	13	28	PUTATIVE SECRETED ESAT-6 LIKE PROTEIN 9 TB10.3	ESAT-6-like protein EsxR	NP_856690.1	Present	Present
1743	Linear peptide	AHAGTHVDADVLLSEQAWR	57	75	hypothetical protein Mb2555	Putative antitoxin VapB17	NP_856200.1	Present	Present
2496	Linear peptide	ALEDLVRAYQSMSGTH	61	76	PUTATIVE SECRETED ESAT-6 LIKE PROTEIN 9 TB10.3	ESAT-6-like protein EsxR	NP_856690.1	Present	Present
5455	Linear peptide	AVLSSAWQGDTGITYQ	37	52	PUTATIVE SECRETED ESAT-6 LIKE PROTEIN 9 TB10.3	ESAT-6-like protein EsxR	NP_856690.1	Present	Present
8589	Linear peptide	DIASEQAVLSSAWQGD	31	46	PUTATIVE SECRETED ESAT-6 LIKE PROTEIN 9 TB10.3	ESAT-6-like protein EsxR	NP_856690.1	Present	Present
8681	Linear peptide	DIKRATDTVAGISGRVQLTH	25	44	hypothetical protein Mb3895	ESX-1 secretion-associated protein EspF	NP_857532.1	Present	Present
9855	Linear peptide	DQITITKNGAPAAVLVGADE	25	44	hypothetical protein Mb2890	Antitoxin RelF	NP_856535.1	Present	Present
11989	Linear peptide	EFETTRSSTGTGLQGVTSGL	57	76	hypothetical protein Mb3895	ESX-1 secretion-associated protein EspF	NP_857532.1	Present	Present
12975	Linear peptide	ELDEDLVRAAQAVTGETLRA	9	28	hypothetical protein Mb2555	Putative antitoxin VapB17	NP_856200.1	Present	Present
18551	Linear peptide	GADEWESLQETLYWLAQPGI	41	60	hypothetical protein Mb2890	Antitoxin RelF	NP_856535.1	Present	Present
18713	Linear peptide	GAPAAVLVGADEWESLQETL	33	52	hypothetical protein Mb2890	Antitoxin RelF	NP_856535.1	Present	Present
21282	Linear peptide	GMHNEIVGDIKRATDTVAGI	17	36	hypothetical protein Mb3895	ESX-1 secretion-associated protein EspF	NP_857532.1	Present	Present
26800	Linear peptide	IKGKLNEFVDAVSSTQDQIT	9	28	hypothetical protein Mb2890	Antitoxin RelF	NP_856535.1	Present	Present
29176	Linear peptide	ITYQGWQTQWNQALED	49	64	PUTATIVE SECRETED ESAT-6 LIKE PROTEIN 9 TB10.3	ESAT-6-like protein EsxR	NP_856690.1	Present	Present
29768	Linear peptide	KADDGLAGVIDKIFG	89	103	hypothetical protein Mb3895	ESX-1 secretion-associated protein EspF	NP_857532.1	Present	Present
34653	Linear peptide	LAAAGAYLKADDGLAGVIDK	81	100	hypothetical protein Mb3895	ESX-1 secretion-associated protein EspF	NP_857532.1	Present	Present
38987	Linear peptide	LQSLGADIASEQAVLS	25	40	PUTATIVE SECRETED ESAT-6 LIKE PROTEIN 9 TB10.3	ESAT-6-like protein EsxR	NP_856690.1	Present	Present
41029	Linear peptide	MAEMKTDAATLAQEAGNF	1	18	10 KDA CULTURE FILTRATE ANTIGEN LHP (CFP10)	ESAT-6-like protein EsxB	NP_857541.1	Absent	Absent	RD1
41088	Linear peptide	MAMLARDGAEAAKWGG	81	96	PUTATIVE SECRETED ESAT-6 LIKE PROTEIN 9 TB10.3	ESAT-6-like protein EsxR	NP_856690.1	Present	Present
42469	Linear peptide	MRILPISTIKGKLNEFVDA	1	19	hypothetical protein Mb2890	Antitoxin RelF	NP_856535.1	Present	Present
42639	Linear peptide	MSQIMYNYPAMMAHAG	1	16	PUTATIVE SECRETED ESAT-6 LIKE PROTEIN 9 TB10.3	ESAT-6-like protein EsxR	NP_856690.1	Present	Present
42794	Linear peptide	MTEQQWNFAGIEAAA	1	15	6 kDa early secretory antigenic target	6 kDa early secretory antigenic target	P0A565.2	Absent	Absent	RD1
42807	Linear peptide	MTGFLGVVPSFLKVLAGMH	1	19	hypothetical protein Mb3895	ESX-1 secretion-associated protein EspF	NP_857532.1	Present	Present
42894	Linear peptide	MTVKRTTIELDEDLVRAAQ	1	19	hypothetical protein Mb2555	Putative antitoxin VapB17	NP_856200.1	Present	Present
44329	Linear peptide	NIRQAGVQYSRADEEQQQ	75	92	10 KDA CULTURE FILTRATE ANTIGEN LHP (CFP10)	ESAT-6-like protein EsxB	NP_857541.1	Absent	Absent	RD1
46683	Linear peptide	NYPAMMAHAGDMAGYA	7	22	PUTATIVE SECRETED ESAT-6 LIKE PROTEIN 9 TB10.3	ESAT-6-like protein EsxR	NP_856690.1	Present	Present
50549	Linear peptide	QEAGNFERISGDLKT	13	27	ESAT-6-like protein EsxB	ESAT-6-like protein EsxB	P0A567.2	Absent	Absent	RD1
50550	Linear peptide	QEAGNFERISGDLKTQ	13	28	10 KDA CULTURE FILTRATE ANTIGEN LHP (CFP10)	ESAT-6-like protein EsxB	NP_857541.1	Absent	Absent	RD1
50711	Linear peptide	QETLYWLAQPGIRESIAEAD	49	68	hypothetical protein Mb2890	Antitoxin RelF	NP_856535.1	Present	Present
51555	Linear peptide	QLTHGSFTSKFNDTLQEFET	41	60	hypothetical protein Mb3895	ESX-1 secretion-associated protein EspF	NP_857532.1	Present	Present
51840	Linear peptide	QPGIRESIAEADADIASGRT	57	76	hypothetical protein Mb2890	Antitoxin RelF	NP_856535.1	Present	Present
52068	Linear peptide	QQLVAAAAEQAAARRRRI	35	52	hypothetical protein Mb2555	Putative antitoxin VapB17	NP_856200.1	Present	Present
52605	Linear peptide	QTQWNQALEDLVRAYQ	55	70	PUTATIVE SECRETED ESAT-6 LIKE PROTEIN 9 TB10.3	ESAT-6-like protein EsxR	NP_856690.1	Present	Present
53078	Linear peptide	RADEEQQQALSSQMGF	85	100	10 KDA CULTURE FILTRATE ANTIGEN LHP (CFP10)	ESAT-6-like protein EsxB	NP_857541.1	Absent	Absent	RD1
53252	Linear peptide	RAYQSMSGTHESNTMA	67	82	PUTATIVE SECRETED ESAT-6 LIKE PROTEIN 9 TB10.3	ESAT-6-like protein EsxR	NP_856690.1	Present	Present
55618	Linear peptide	RRIVDHLAHAGTHVDADVLL	50	69	hypothetical protein Mb2555	Putative antitoxin VapB17	NP_856200.1	Present	Present
57824	Linear peptide	SFLKVLAGMHNEIVGDIKRA	10	29	hypothetical protein Mb3895	ESX-1 secretion-associated protein EspF	NP_857532.1	Present	Present
58222	Linear peptide	SGRTYGEDEIRAEFGVPRRP	73	92	hypothetical protein Mb2890	Antitoxin RelF	NP_856535.1	Present	Present
58257	Linear peptide	SGTHESNTMAMLARDG	73	88	PUTATIVE SECRETED ESAT-6 LIKE PROTEIN 9 TB10.3	ESAT-6-like protein EsxR	NP_856690.1	Present	Present
58826	Linear peptide	SKFNDTLQEFETTRSSTGTG	49	68	hypothetical protein Mb3895	ESX-1 secretion-associated protein EspF	NP_857532.1	Present	Present
63978	Linear peptide	TGTGLQGVTSGLANNLLAAA	65	84	hypothetical protein Mb3895	ESX-1 secretion-associated protein EspF	NP_857532.1	Present	Present
65033	Linear peptide	TLRATVERALQQLVAAAAEQ	25	44	hypothetical protein Mb2555	Putative antitoxin VapB17	NP_856200.1	Present	Present
66222	Linear peptide	TSGLANNLLAAAGAYLKADD	73	92	hypothetical protein Mb3895	ESX-1 secretion-associated protein EspF	NP_857532.1	Present	Present
67604	Linear peptide	VAGISGRVQLTHGSFTSKFN	33	52	hypothetical protein Mb3895	ESX-1 secretion-associated protein EspF	NP_857532.1	Present	Present
67909	Linear peptide	VDAVSSTQDQITITKNGAPA	17	36	hypothetical protein Mb2890	Antitoxin RelF	NP_856535.1	Present	Present
70686	Linear peptide	VQYSRADEEQQQALS	81	95	ESAT-6-like protein EsxB	ESAT-6-like protein EsxB	P0A567.2	Absent	Absent	RD1
71812	Linear peptide	VVRFQEAANKQKQELDEI	55	72	10 KDA CULTURE FILTRATE ANTIGEN LHP (CFP10)	ESAT-6-like protein EsxB	NP_857541.1	Absent	Absent	RD1
72986	Linear peptide	WQGDTGITYQGWQTQW	43	58	PUTATIVE SECRETED ESAT-6 LIKE PROTEIN 9 TB10.3	ESAT-6-like protein EsxR	NP_856690.1	Present	Present
161680	Linear peptide	QWNFAGIEAAASAIQ	5	19	6 kDa early secretory antigenic target	6 kDa early secretory antigenic target	P0A565.2	Absent	Absent	RD1
232250	Linear peptide	RPTEHRGEF	173	181	CONSERVED HYPOTHETICAL PROTEIN	N-acetyltransferase Eis	CAD97300.1	Present	Present		nSNP (Ala > Thr)
