# Supplementary material for: Genomic characteristics of two most widely used BCG vaccine strains: Danish 1331 and Pasteur 1173P2
Source: BMC Genomics. 2022 Aug 21;23:609. doi: 10.1186/s12864-022-08826-9 (PMC9392950; doi:10.1186/s12864-022-08826-9)
Supplement: Supplementary file 1 — Additional file 1: Table S1. SNPs compared to M. tuberculosis H37RV. Table S2. Indels compared to M. tuberculosis H37Rv. Table S3. SNPs compared to M. tuberculosis variant bovis AF212297. Table S4. Indels compared to M. tuberculosis variant bovis AF212297. Table S5. SNPs & Indels compared to M. tuberculosis variant bovis BCG str. Pasteur 1173P2. Table S6. Antigenic epitopes compared to M. tuberculosis H37Rv. Table S7. Antigenic epitopes compared to M. tuberculosis variant bovis AF212297. [file 12864_2022_8826_MOESM1_ESM.zip › Table S1 (SNPs compared to M. tuberculosis H37RV).xlsx]

## Sheet: SNPs compared to M. tb H37Rv
SNPs compared to M. tuberculosis H37Rv
Position in M. tuberculosis H37Rv	Reference	Alternative	Genic/Intergenic	Gene	CDS	Locus_tag	Product	Functional category	Note	Synonymous SNP/Non-synonymous SNP	Pasteur 1173P2	Danish 1331
467	A	G	Genic	dnaA	1..1524	Rv0001	CHROMOSOMAL REPLICATION INITIATOR PROTEIN DNAA	2		N (Histidine > Arginine)	ü	ü
1977	A	G	Intergenic								ü	ü
2347	A	G	Genic	dnaN	2052..3260	Rv0002	DNA polymerase III subunit beta	2		N (Aspartate > Glycine)	ü	ü
2532	T	C	Genic	dnaN	2052..3260	Rv0002	DNA polymerase III subunit beta	2		S (Leucine > Leucine)	ü	ü
3751	T	G	Genic	recF	3280..4437	Rv0003	DNA replication/repair protein RecF	2	Single-stranded DNA-binding protein	N (Leucine > Valine)	ü	ü
4013	T	C	Genic	recF	3280..4437	Rv0003	DNA replication/repair protein RecF	2	Single-stranded DNA-binding protein	N (Isoleucine > Threonine)	ü	ü
5752	G	A	Genic	gyrB	5240..7267	Rv0005	DNA gyrase subunit B	2	Belongs to the type II topoisomerase family	S (Valine > Valine)	ü	ü
6406	C	T	Genic	gyrB	5240..7267	Rv0005	DNA gyrase subunit B	2	Belongs to the type II topoisomerase family	S (Asparagine > Asparagine)	ü	ü
6446	G	T	Genic	gyrB	5240..7267	Rv0005	DNA gyrase subunit B	2	Belongs to the type II topoisomerase family	N (Alanine > Serine)	ü	ü
7362	G	C	Genic	gyrA	7302..9818	Rv0006	DNA gyrase subunit A	2		N (Glutamate > Glutamine)	ü	ü
7585	G	C	Genic	gyrA	7302..9818	Rv0006	DNA gyrase subunit A	2		N (Serine > Threonine)	ü	ü
8285	C	T	Genic	gyrA	7302..9818	Rv0006	DNA gyrase subunit A	2		S (Isoleucine > Isoleucine)	ü	ü
8624	G	T	Genic	gyrA	7302..9818	Rv0006	DNA gyrase subunit A	2		S (Arginine > Arginine)	ü	ü
8741	C	T	Genic	gyrA	7302..9818	Rv0006	DNA gyrase subunit A	2		S (Arginine > Arginine)	ü	ü
9143	T	C	Genic	gyrA	7302..9818	Rv0006	DNA gyrase subunit A	2		S (Isoleucine > Isoleucine)	ü	ü
9304	G	A	Genic	gyrA	7302..9818	Rv0006	DNA gyrase subunit A	2		N (Glycine > Aspartate)	ü	ü
11879	A	G	Genic		11874..12311	Rv0008c	cell wall synthesis protein CwsA	3		N (Serine > Proline)	ü	ü
13197	G	C	Genic		13133..13558	Rv0010c	membrane protein	3	A core mycobacterial gene; conserved in mycobacterial strains	N (Threonine > Serine)	ü	ü
13460	A	G	Genic		13133..13558	Rv0010c	membrane protein	3	A core mycobacterial gene; conserved in mycobacterial strains	N (Aspartate > Glutamate)	ü	ü
14401	A	G	Genic		14089..14877	Rv0012	membrane protein	3		N (Lysine > Glutamate)	ü	ü
14785	T	C	Genic		14089..14877	Rv0012	membrane protein	3		N (Cysteine > Arginine)	ü	ü
15117	C	G	Genic	trpG	14914..15612	Rv0013	anthranilate synthase component II	7	Glutamine aminotransferase	N (Isoleucine > Methionine)	ü	ü
21795	G	A	Genic	pstP	21637..23181	Rv0018c	phosphoserine/threonine phosphatase PstP	9	Experimental studies have shown that PstP specifically dephosphorylates model phospho-Ser/Thr substrates and it is likely that PknB (Rv0014c) and PstP may act as a functional pair in vivo to control mycobacterial cell growth	N (Proline > Serine)	ü	ü
21819	A	C	Genic	pstP	21637..23181	Rv0018c	phosphoserine/threonine phosphatase PstP	9	Experimental studies have shown that PstP specifically dephosphorylates model phospho-Ser/Thr substrates and it is likely that PknB (Rv0014c) and PstP may act as a functional pair in vivo to control mycobacterial cell growth	N (Serine > Alanine)	ü	ü
22264	T	G	Genic	pstP	21637..23181	Rv0018c	phosphoserine/threonine phosphatase PstP	9	Experimental studies have shown that PstP specifically dephosphorylates model phospho-Ser/Thr substrates and it is likely that PknB (Rv0014c) and PstP may act as a functional pair in vivo to control mycobacterial cell growth	S (Alanine > Alanine)	ü	ü
23174	C	A	Genic	pstP	21637..23181	Rv0018c	phosphoserine/threonine phosphatase PstP	9	Experimental studies have shown that PstP specifically dephosphorylates model phospho-Ser/Thr substrates and it is likely that PknB (Rv0014c) and PstP may act as a functional pair in vivo to control mycobacterial cell growth	N (Arginine > Leucine)	ü	ü
23714	C	T	Genic	fhaB	23270..23737	Rv0019c	FHA domain-containing protein FhaB	9	FtsZ-interacting protein A	S (Leucine > Leucine)	ü	ü
24294	C	T	Genic	fhaA	23861..25444	Rv0020c	FHA domain-containing protein FhaA	9	A core mycobacterial gene; conserved in mycobacterial strains	N (Arginine > Glutamine)	ü	ü
24534	T	C	Genic	fhaA	23861..25444	Rv0020c	FHA domain-containing protein FhaA	9	A core mycobacterial gene; conserved in mycobacterial strains	N (Tyrosine > Cysteine)	ü	ü
24780	T	C	Genic	fhaA	23861..25444	Rv0020c	FHA domain-containing protein FhaA	9	A core mycobacterial gene; conserved in mycobacterial strains	N (Aspartate > Glycine)	ü	ü
26053	C	G	Genic		25913..26881	Rv0021c	hypothetical protein	10		N (Alanine > Proline)	ü	ü
26959	C	G	Intergenic								ü	ü
27469	A	G	Intergenic								ü	ü
27714	C	T	Genic		27595..28365	Rv0023	transcriptional regulator	9		S (Arginine > Arginine)	ü	ü
29462	C	T	Genic		29245..29607	Rv0025	hypothetical protein	10		N (Proline > Leucine)	ü	ü
29999	A	C	Genic		29722..31068	Rv0026	hypothetical protein	10		N (Glutamine > Proline)	ü	ü
30756	G	A	Genic		29722..31068	Rv0026	hypothetical protein	10		S (Lysine > Lysine)	ü	ü
31057	C	G	Genic		29722..31068	Rv0026	hypothetical protein	10		N (Glutamine > Glutamate)	ü	ü
32624	C	A	Genic		32057..33154	Rv0029	hypothetical protein	10		N (Histidine > Asparagine)	ü	ü
34044	T	C	Intergenic								ü	ü
35342	C	T	Genic	bioF2	34295..36610	Rv0032	8-amino-7-oxononanoate synthase	7		S (Leucine > Leucine)	ü	ü
36304	T	G	Genic	bioF2	34295..36610	Rv0032	8-amino-7-oxononanoate synthase	7		S (Alanine > Alanine)	ü	ü
36538	T	C	Genic	bioF2	34295..36610	Rv0032	8-amino-7-oxononanoate synthase	7		S (Serine > Serine)	ü	ü
36612	A	G	Genic	acpA	36607..36870	Rv0033	acyl carrier protein AcpA	1		S (Lysine > Lysine)	ü	ü
37031	C	G	Genic		36867..37262	Rv0034	hypothetical protein	10		S (Alanine > Alanine)	ü	ü
39093	G	A	Genic		39056..39829	Rv0036c	hypothetical protein	10		N (Alanine > Valine)	ü	ü
39273	G	A	Genic		39056..39829	Rv0036c	hypothetical protein	10		N (Proline > Leucine)	ü	×
39758	A	G	Genic		39056..39829	Rv0036c	hypothetical protein	10		S (Histidine > Histidine)	ü	ü
42281	C	A	Genic		42004..42351	Rv0039c	transmembrane protein	3	A core mycobacterial gene; conserved in mycobacterial strains	N (Cysteine > Phenylalanine)	ü	ü
42967	G	C	Genic	mtc28	42433..43365	Rv0040c	hypothetical protein	3	A core mycobacterial gene; conserved in mycobacterial strains	S (Proline > Proline)	ü	ü
43945	A	G	Genic	leuS	43562..46471	Rv0041	leucine--tRNA ligase	2	Leucyl-tRNA synthetase LeuS; Aminoacyl-transfer RNA synthetases class-I signature. Belongs to calss-I aminoacyl-tRNA synthetase family	S (Valine > Valine)	ü	ü
45193	G	A	Genic	leuS	43562..46471	Rv0041	leucine--tRNA ligase	2	Leucyl-tRNA synthetase LeuS; Aminoacyl-transfer RNA synthetases class-I signature. Belongs to calss-I aminoacyl-tRNA synthetase family	S (Alanine > Alanine)	ü	ü
50557	T	C	Genic	ino1	50021..51124	Rv0046c	inositol-3-phosphate synthase	7	Myo-inositol 1-phosphate synthase	N (Arginine > Glycine)	ü	ü
50766	A	G	Genic	ino1	50021..51124	Rv0046c	inositol-3-phosphate synthase	7	Myo-inositol 1-phosphate synthase	N (Isoleucine > Threonine)	ü	ü
51949	A	G	Genic		51828..52697	Rv0048c	membrane protein	3		N (Valine > Alanine)	ü	ü
52028	C	T	Genic		51828..52697	Rv0048c	membrane protein	3		N (Glycine > Serine)	ü	ü
53679	C	T	Genic	ponA1	53663..55699	Rv0050	bifunctional penicillin-insensitive transglycosylase/penicilin-sensitive transpeptidase	3	Penicillin-binding protein 1A/1B; penicillin-binding protein (class A), bioenzymatic protein with transglycosylase and transpeptidase activities	N (Proline > Leucine)	ü	ü
54394	A	G	Genic	ponA1	53663..55699	Rv0050	bifunctional penicillin-insensitive transglycosylase/penicilin-sensitive transpeptidase	3	Penicillin-binding protein 1A/1B; penicillin-binding protein (class A), bioenzymatic protein with transglycosylase and transpeptidase activities	S (Alanine > Alanine)	ü	ü
55553	C	T	Genic	ponA1	53663..55699	Rv0050	bifunctional penicillin-insensitive transglycosylase/penicilin-sensitive transpeptidase	3	Penicillin-binding protein 1A/1B; penicillin-binding protein (class A), bioenzymatic protein with transglycosylase and transpeptidase activities	N (Proline > Serine)	ü	ü
62049	A	G	Genic	dnaB	60396..63020	Rv0058	replicative DNA helicase	2	Contains an intein (position 62631..62838). This protein undergoes a protein self splicing that involves a post-translational excision of the intervening region (intein) followed by peptide ligation. In the intein section; belongs to the homing endonuclease family	N (Arginine > Glycine)	ü	ü
62768	A	G	Genic	dnaB	60396..63020	Rv0058	replicative DNA helicase	2	Contains an intein (position 62631..62838). This protein undergoes a protein self splicing that involves a post-translational excision of the intervening region (intein) followed by peptide ligation. In the intein section; belongs to the homing endonuclease family	S (Glycine > Glycine)	ü	ü
63039	C	T	Intergenic								ü	ü
63059	C	G	Intergenic								ü	ü
65766	A	C	Genic	celA1	65552..66694	Rv0062	cellulase CelA	7	Belongs to cellulase family B	N (Aspartate > Alanine)	ü	ü
69072	C	T	Genic		68620..71559	Rv0064	transmembrane protein	3		S (Aspartate > Aspartate)	ü	ü
69989	G	A	Genic		68620..71559	Rv0064	transmembrane protein	3		N (Glycine > Aspartate)	ü	ü
70267	G	T	Genic		68620..71559	Rv0064	transmembrane protein	3		N (Valine > Phenylalanine)	ü	ü
70816	A	G	Genic		68620..71559	Rv0064	transmembrane protein	3		N (Asparagine > Aspartate)	ü	ü
71336	G	C	Genic		68620..71559	Rv0064	transmembrane protein	3		N (Arginine > Proline)	×	ü
71731	C	T	Genic	vapB1	71589..71828	Rv0064A	antitoxin VapB1	0	Part of toxin-antitoxin (TA) operon with Rv0065	N (Alanine > Valine)	ü	ü
74092	C	T	Genic	icd2	72274..74511	Rv0066c	isocitrate dehydrogenase	7	Belongs to the monomeric-type family of IDH. Note that in H37Rv	S (Leucine > Leucine)	ü	ü
74161	C	G	Genic	icd2	72274..74511	Rv0066c	isocitrate dehydrogenase	7	Belongs to the monomeric-type family of IDH. Note that in H37Rv	N (Lysine > Asparagine)	ü	ü
75940	G	C	Genic		75301..76212	Rv0068	oxidoreductase	7		N (Valine > Leucine)	ü	ü
78103	T	C	Genic	glyA2	77619..78896	Rv0070c	serine hydroxymethyltransferase	7		N (Glutamate > Glycine)	ü	ü
79361	G	C	Intergenic								ü	ü
80133	C	T	Genic		79486..80193	Rv0071	maturase	2	Group II intron maturase family. Contains 5 VPD repeats at N-terminus	S (Proline > Proline)	ü	ü
80616	C	G	Intergenic								ü	ü
84972	A	G	Genic		83996..85168	Rv0075	aminotransferase	7	Class-II pyridoxal-phosphate-dependent aminotransferases (MALY/PATB subfamily)	N (Aspartate > Glycine)	ü	ü
86864	A	G	Genic		86528..87133	Rv0078	transcriptional regulator	9		N (Isoleucine > Valine)	ü	ü
87079	T	C	Genic		86528..87133	Rv0078	transcriptional regulator	9		S (Arginine > Arginine)	ü	ü
89124	C	T	Genic		89022..89480	Rv0080	hypothetical protein	10		N (Arginine > Cysteine)	ü	×
89200	G	T	Genic		89022..89480	Rv0080	hypothetical protein	10		N (Glycine > Valine)	ü	ü
89535	C	T	Intergenic								ü	ü
92199	T	G	Genic		90400..92322	Rv0083	oxidoreductase	7		S (Threonine > Threonine)	ü	ü
92322	A	T	Genic		90400..92322	Rv0083	oxidoreductase	7		N (Termination [opal or umber] > Cysteine)	ü	ü
94303	T	C	Genic	hycQ	93951..95417	Rv0086	hydrogenase HycQ	7	Belongs to the NADH-Ubiquinone/plastoquinone (complex I) superfamily	N (Methionine > Threonine)	ü	ü
96101	G	A	Genic	hycE	95414..96892	Rv0087	formate hydrogenase HycE	7	Alternate gene name: hevE, formate hydrogenlyase, belongs to the complex I 49 kDa subunit family	N (Valine > Isoleucine)	ü	ü
97696	T	C	Intergenic								ü	ü
99301	C	T	Intergenic								ü	ü
100589	A	G	Genic	ctpA	100583..102868	Rv0092	cation transporter ATPase A	3	Belongs to the cation transport ATPases family (E1-E2 ATPases), subfamily IB	N (Threonine > Alanine)	ü	ü
103600	A	G	Genic		102815..103663	Rv0093c	membrane protein	3		N (Cysteine > Arginine)	ü	ü
103776	G	C	Genic		103710..104663	Rv0094c	hypothetical protein	5	Repeat region (103713..104663). REP-2, len: 1503 nt. Member of REP13E12 family	N (Arginine > Tryptophan)	ü	ü
103778	G	A	Genic		103710..104663	Rv0094c	hypothetical protein	5	Repeat region (103713..104663). REP-2, len: 1503 nt. Member of REP13E12 family	N (Arginine > Tryptophan)	ü	ü
103779	G	C	Genic		103710..104663	Rv0094c	hypothetical protein	5	Repeat region (103713..104663). REP-2, len: 1503 nt. Member of REP13E12 family	S (Proline > Proline)	ü	ü
103836	G	T	Genic		103710..104663	Rv0094c	hypothetical protein	5	Repeat region (103713..105215). REP-2, len: 1503 nt. REP251, member of REP13E12 family	N (Asparagine > Lysine)	ü	ü
103840	T	C	Genic		103710..104663	Rv0094c	hypothetical protein	5	Repeat region (103713..105215). REP-2, len: 1503 nt. REP251, member of REP13E12 family	N (Histidine > Arginine)	ü	ü
105011	G	A	Genic		104805..105215	Rv0095c	hypothetical protein	5	Repeat region (103713..105215). REP-2, len: 1503 nt. REP251, member of REP13E12 family	S (Leucine > Leucine)	ü	×
105021	G	A	Genic		104805..105215	Rv0095c	hypothetical protein	5	Repeat region (103713..105215). REP-2, len: 1503 nt. REP251, member of REP13E12 family	S (Serine > Serine)	ü	×
105045	G	C	Genic		104805..105215	Rv0095c	hypothetical protein	5	Repeat region (103713..105215). REP-2, len: 1503 nt. REP251, member of REP13E12 family	N (Aspartate > Glutamate)	ü	×
105060	G	A	Genic		104805..105215	Rv0095c	hypothetical protein	5	Repeat region (103713..105215). REP-2, len: 1503 nt. REP251, member of REP13E12 family	S (Aspartate > Aspartate)	ü	ü
105063	G	A	Genic		104805..105215	Rv0095c	hypothetical protein	5	Repeat region (103713..105215). REP-2, len: 1503 nt. REP251, member of REP13E12 family	S (Phenylalanine > Phenylalanine)	ü	ü
105867	C	T	Genic	PPE1	105324..106715	Rv0096	PPE family protein PPE1	6	A core mycobacterial gene; conserved in mycobacterial strains	N (Arginine > Tryptophan)	ü	ü
106334	C	A	Genic	PPE1	105324..106715	Rv0096	PPE family protein PPE1	6	A core mycobacterial gene; conserved in mycobacterial strains	S (Proline > Proline)	ü	ü
114093	C	A	Genic	nrp	110001..117539	Rv0101	peptide synthetase Nrp	1	Belongs to the ATP-dependent AMP-binding enzyme family	N (Leucine > Methionine)	ü	ü
116000	T	G	Genic	nrp	110001..117539	Rv0101	peptide synthetase Nrp	1	Belongs to the ATP-dependent AMP-binding enzyme family	S (Valine > Valine)	ü	ü
122109	A	G	Genic	ctpB	119915..122173	Rv0103c	cation transporter P-type ATPase A	3	Belongs to the cation transport ATPases family (E1-E2 ATPases), subfamily IB	N (Leucine > Serine)	ü	ü
122614	C	T	Genic		122317..123831	Rv0104	hypothetical protein	10		N (Arginine > Tryptophan)	ü	ü
123520	T	C	Genic		122317..123831	Rv0104	hypothetical protein	10		N (Tyrosine > Histidine)	ü	ü
123842	C	T	Intergenic								ü	ü
126042	G	C	Genic	ctpI	125643..130541	Rv0107c	cation-transporter ATPase I	3	Belongs to the cation transport ATPases family (E1-E2 ATPases)	S (Threonine > Threonine)	ü	ü
126563	C	A	Genic	ctpI	125643..130541	Rv0107c	cation-transporter ATPase I	3	Belongs to the cation transport ATPases family (E1-E2 ATPases)	N (Alanine > Serine)	ü	ü
126803	A	G	Genic	ctpI	125643..130541	Rv0107c	cation-transporter ATPase I	3	Belongs to the cation transport ATPases family (E1-E2 ATPases)	N (Serine > Proline)	ü	ü
128264	A	G	Genic	ctpI	125643..130541	Rv0107c	cation-transporter ATPase I	3	Belongs to the cation transport ATPases family (E1-E2 ATPases)	S (Leucine > Leucine)	ü	ü
130135	G	A	Genic	ctpI	125643..130541	Rv0107c	cation-transporter ATPase I	3	Belongs to the cation transport ATPases family (E1-E2 ATPases)	N (Alanine > Valine)	ü	ü
132417	C	G	Genic	PE-PGRS1	131382..132872	Rv0109	PE-PGRS family protein PE_PGRS1	6	Member of the Mycobacterium tuberculosis PE family, PGRS subfamily of gly-rich proteins	N (Arginine > Glycine)	ü	ü
133839	C	T	Intergenic								ü	ü
137185	G	A	Genic	gca	136289..137245	Rv0112	GDP-mannose 4,6-dehydratase	3	This region is a possible MT-complex-specific genomic island	S (Glutamine > Glutamine)	ü	ü
138301	G	A	Genic	gmhB	137941..138513	Rv0114	D-glycero-alpha-D-manno-heptose-1,7-bisphosphate7-phosphatase	3	D-alpha,beta-D-heptose-1,7-biphosphate GmhB. This region is a possible MT-complex-specific genomic island	N (Glycine > Arginine)	ü	ü
139756	T	C	Intergenic								ü	ü
143207	T	C	Genic	oxcA	142128..143876	Rv0118c	oxalyl-CoA decarboxylase OxcA	7		N (Serine > Glycine)	ü	ü
146087	T	C	Genic	fusA2	145627..147771	Rv0120c	elongation factor G	2	Belongs to the GTP-binding elonagation factor family, EF-G/EF-2 subfamily	N (Asparagine > Serine)	ü	ü
147456	G	A	Genic	fusA2	145627..147771	Rv0120c	elongation factor G	2	Belongs to the GTP-binding elonagation factor family, EF-G/EF-2 subfamily	N (Arginine > Tryptophan)	ü	ü
147873	A	C	Intergenic								ü	ü
149949	C	G	Genic	PE_PGRS2	149533..150996	Rv0124	PE-PGRS family protein PE_PGRS2	6	Member of the Mycobacterium tuberculosis PE family, PGRS subfamily of gly-rich proteins	S (Glycine > Glycine)	×	ü
154283	T	C	Genic	mak	154232..155599	Rv0127	maltokinase	10		N (Serine > Proline)	ü	ü
160931	C	T	Genic		160869..161474	Rv0133	GCN5-like N-acetyltransferase	7		S (Alanine > Alanine)	×	ü
160953	G	T	Genic		160869..161474	Rv0133	GCN5-like N-acetyltransferase	7		N (Valine > Phenylalanine)	ü	ü
161351	C	A	Genic		160869..161474	Rv0133	GCN5-like N-acetyltransferase	7		N (Tyrosine > Termination [ochre])	ü	ü
162339	A	G	Genic	ephF	161771..162673	Rv0134	epoxide hydrolase EphF	0		N (Aspartate > Glycine)	ü	ü
170083	A	G	Genic		168704..170182	Rv0143c	transmembrane protein	3		N (Phenylalanine > Leucine)	ü	ü
170907	A	C	Genic		170284..171126	Rv0144	transcriptional regulator	9		S (Arginine > Arginine)	ü	ü
177857	G	A	Genic	PE1	177543..179309	Rv0151c	PE family protein PE1	6	Member of the Mycobacterium tuberculosis PE family	S (Leucine > Leucine)	ü	ü
179234	C	T	Genic	PE1	177543..179309	Rv0151c	PE family protein PE1	6	Member of the Mycobacterium tuberculosis PE family	N (Glycine > Arginine)	ü	ü
181672	T	C	Genic	ptbB	181155..181985	Rv0153c	phosphotyrosine protein phosphatase	9	MPtpB, potent and selective inhibitor is an isoxazole compound	N (Aspartate > Glycine)	ü	ü
184727	A	G	Genic	pntAb	184723..185055	Rv0156	NAD(P) transhydrogenase subunit alpha PntAb	7		N (Tyrosine > Cysteine)	ü	ü
188077	G	T	Genic	PE3	187433..188839	Rv0159c	PE family protein PE3	6		N (Proline > Threonine)	ü	ü
188800	T	C	Genic	PE3	187433..188839	Rv0159c	PE family protein PE3	6		N (Threonine > Alanine)	ü	ü
189809	C	T	Genic	PE4	188931..190439	Rv0160c	PE family protein PE4	6		N (Alanine > Threonine)	ü	ü
190094	C	T	Genic	PE4	188931..190439	Rv0160c	PE family protein PE4	6		N (Alanine > Threonine)	ü	ü
193014	T	C	Genic	adhE1	191984..193135	Rv0162c	zinc-type alcohol dehydrogenas subunit E	7	Belongs to the zinc-containing alcohol dehydrogenase family, class-I subfamily	N (Histidine > Arginine)	ü	ü
194681	G	C	Genic	mce1R	194144..194815	Rv0165c	transcriptional regulator Mce1R	9	Belongs to the GntR family of transcriptional regulators	S (Leucine > Leucine)	ü	ü
195360	T	C	Genic	fadD5	194993..196657	Rv0166	fatty-acid--CoA ligase FadD5	1		N (Valine > Alanine)	ü	ü
195566	T	G	Genic	fadD5	194993..196657	Rv0166	fatty-acid--CoA ligase FadD5	1		N (Serine > Alanine)	ü	ü
196642	C	T	Genic	fadD5	194993..196657	Rv0166	fatty-acid--CoA ligase FadD5	1		S (Asparagine > Asparagine)	ü	ü
198136	C	A	Genic	yrbE1B	197660..198529	Rv0168	membrane protein	0		S (Isoleucine > Isoleucine)	ü	ü
199470	T	G	Genic	mce1A	198534..199898	Rv0169	Mce family protein Mce1A	0	A core mycobacterial gene; conserved in mycobacterial strains	N (Serine > Alanine)	ü	ü
199608	C	T	Genic	mce1A	198534..199898	Rv0169	Mce family protein Mce1A	0	A core mycobacterial gene; conserved in mycobacterial strains	N (Proline > Serine)	ü	ü
200430	T	C	Genic	mce1B	199895..200935	Rv0170	Mce family protein Mce1B	0		N (Isoleucine > Threonine)	ü	ü
201567	G	C	Genic	mce1C	200932..202479	Rv0171	Mce family protein Mce1C	0		N (Glutamate > Aspartate)	ü	ü
206339	T	C	Genic	mce1F	205231..206778	Rv0174	Mce family protein Mce1F	0		N (Leucine > Proline)	ü	ü
206481	C	G	Genic	mce1F	205231..206778	Rv0174	Mce family protein Mce1F	0		S (Proline > Proline)	ü	ü
206484	G	T	Genic	mce1F	205231..206778	Rv0174	Mce family protein Mce1F	0		S (Glycine > Glycine)	ü	ü
208305	A	G	Genic		207452..208420	Rv0176	Mce associated transmembrane protein	3	A core mycobacterial gene; conserved in mycobacterial strains	N (Asparagine > Serine)	ü	ü
208318	T	C	Genic		207452..208420	Rv0176	Mce associated transmembrane protein	3	A core mycobacterial gene; conserved in mycobacterial strains	S (Isoleucine > Isoleucine)	ü	ü
208322	T	G	Genic		207452..208420	Rv0176	Mce associated transmembrane protein	3	A core mycobacterial gene; conserved in mycobacterial strains	N (Serine > Alanine)	ü	ü
210442	C	T	Genic	lprO	209703..210812	Rv0179c	lipoprotein LprO	3		N (Arginine > Histidine)	ü	ü
212254	G	A	Intergenic								ü	ü
217201	T	C	Genic	bglS	216269..218344	Rv0186	beta-glucosidase BglS	7		S (Asparagine > Asparagine)	ü	ü
217779	T	G	Genic	bglS	216269..218344	Rv0186	beta-glucosidase BglS	7		N (Isoleucine > Serine)	ü	ü
217863	C	G	Genic	bglS	216269..218344	Rv0186	beta-glucosidase BglS	7		N (Proline > Arginine)	ü	ü
219144	C	T	Genic		218705..219367	Rv0187	O-methyltransferase	7		N (Alanine > Valine)	ü	ü
223942	T	C	Genic		223564..224664	Rv0192	hypothetical protein	10		N (Serine > Proline)	ü	ü
224441	T	C	Genic		223564..224664	Rv0192	hypothetical protein	10		N (Valine > Alanine)	ü	ü
225323	T	C	Genic		224724..226571	Rv0193c	hypothetical protein	10		N (Lysine > Glutamate)	ü	ü
225668	C	T	Genic		224724..226571	Rv0193c	hypothetical protein	10		N (Glycine > Serine)	ü	ü
227098	T	C	Genic		226878..230462	Rv0194	multidrug ABC transporter ATPase/permease	3	Belongs to the ATP-binding transport protein family (ABC transporters)	N (Methionine > Threonine)	ü	ü
227545	C	T	Genic		226878..230462	Rv0194	multidrug ABC transporter ATPase/permease	3	Belongs to the ATP-binding transport protein family (ABC transporters)	N (Threonine > Methionine)	ü	ü
227860	C	T	Genic		226878..230462	Rv0194	multidrug ABC transporter ATPase/permease	3	Belongs to the ATP-binding transport protein family (ABC transporters)	N (Proline > Leucine)	ü	ü
228731	C	T	Genic		226878..230462	Rv0194	multidrug ABC transporter ATPase/permease	3	Belongs to the ATP-binding transport protein family (ABC transporters)	S (Arginine > Arginine)	ü	ü
231114	C	G	Genic		230899..231534	Rv0195	two component transcriptional regulator	9		S (Alanine > Alanine)	ü	ü
231589	T	C	Intergenic								ü	ü
233358	A	C	Genic		232231..234519	Rv0197	oxidoreductase	7		S (Valine > Valine)	ü	ü
233364	G	C	Genic		232231..234519	Rv0197	oxidoreductase	7		N (Arginine > Serine)	ü	ü
233979	C	T	Genic		232231..234519	Rv0197	oxidoreductase	7		S (Serine > Serine)	ü	ü
234477	T	G	Genic		232231..234519	Rv0197	oxidoreductase	7		N (Tyrosine > Termination [amber])	ü	ü
241776	A	C	Genic		241514..241924	Rv0203	hypothetical protein	3		N (Lysine > Threonine)	ü	ü
243598	A	G	Genic		243384..244487	Rv0205	transmembrane protein	3		N (Histidine > Arginine)	ü	ü
244393	T	C	Genic		243384..244487	Rv0205	transmembrane protein	3		N (Valine > Alanine)	ü	ü
245921	G	C	Genic	mmpL3	244484..247318	Rv0206c	transmembrane transport protein MmpL3	3		N (Aspartate > Glutamate)	ü	ü
246169	A	T	Genic	mmpL3	244484..247318	Rv0206c	transmembrane transport protein MmpL3	3		N (Phenylalanine > Isoleucine)	ü	ü
249522	T	C	Genic		249038..250123	Rv0209	hypothetical protein	10		N (Valine > Alanine)	ü	ü
251575	G	A	Genic		250120..251598	Rv0210	hypothetical protein	10		N (Alanine > Threonine)	ü	ü
251669	T	C	Intergenic								ü	ü
253032	C	T	Genic	pckA	251782..253602	Rv0211	phosphoenolpyruvate carboxykinase	7	Iron-regulated, alternate gene name: pckG and pck1	S (Phenylalanine > Phenylalanine)	ü	ü
256182	G	C	Genic	fadD4	256064..257677	Rv0214	fatty-acid--CoA ligase FadD4	1		N (Glycine > Alanine)	ü	ü
258128	T	G	Intergenic								ü	ü
258902	C	A	Intergenic								ü	ü
260282	G	T	Genic	lipW	259923..260831	Rv0217c	esterase LipW	7		N (Proline > Threonine)	ü	ü
261869	T	C	Genic		260924..262252	Rv0218	transmembrane protein	3		N (Cysteine > Arginine)	ü	ü
262160	G	A	Genic		260924..262252	Rv0218	transmembrane protein	3		N (Aspartate > Asparagine)	ü	ü
264021	T	C	Genic	lipC	262812..264023	Rv0220	esterase LipC	7		N (Termination [ochre] > Glutamine)	ü	ü
267329	G	A	Genic		266301..267764	Rv0223c	aldehyde dehydrogenase	7		N (Proline > Serine)	ü	ü
268277	G	C	Genic		267863..268627	Rv0224c	methyltransferase	7		N (Phenylalanine > Leucine)	ü	ü
272753	G	C	Genic		271574..272839	Rv0227c	membrane protein	3	A core mycobacterial gene; conserved in mycobacterial strains	N (Serine > Arginine)	ü	ü
273558	C	G	Genic		273055..274278	Rv0228	acyltransferase	7		S (Serine > Serine)	ü	ü
275367	G	T	Genic	php	274983..275963	Rv0230c	phosphotriesterase	1		N (Aspartate > Glutamate)	ü	ü
277862	G	T	Intergenic								ü	ü
278681	C	G	Genic	nrdB	278585..279529	Rv0233	ribonucleoside-diphosphate reductase subunit beta NrdB	2	Belongs to the ribonucleoside diphosphate reductase small chain family	N (Histidine > Aspartate)	ü	ü
283614	T	C	Genic	aftD	282649..286851	Rv0236c	alpha-(1->3)-arabinofuranosyltransferase	3	arabinofuranosyltransferase AffD. A core mycobacterial gene; conserved in mycobacterial strains	N (Serine > Glycine)	ü	ü
283884	T	C	Genic	aftD	282649..286851	Rv0236c	alpha-(1->3)-arabinofuranosyltransferase	3	Arabinofuranosyltransferase AftD. A core mycobacterial gene; conserved in mycobacterial strains	N (Threonine > Alanine)	ü	ü
285618	T	C	Genic	aftD	282649..286851	Rv0236c	alpha-(1->3)-arabinofuranosyltransferase	3	Arabinofuranosyltransferase AftD. A core mycobacterial gene; conserved in mycobacterial strains	N (Methionine > Valine)	ü	ü
285772	A	C	Genic	aftD	282649..286851	Rv0236c	alpha-(1->3)-arabinofuranosyltransferase	3	Arabinofuranosyltransferase AftD. A core mycobacterial gene; conserved in mycobacterial strains	S (Proline > Proline)	ü	ü
285871	A	G	Genic	aftD	282649..286851	Rv0236c	alpha-(1->3)-arabinofuranosyltransferase	3	arabinofuranosyltransferase AffD. A core mycobacterial gene; conserved in mycobacterial strains	S (Valine > Valine)	×	ü
287570	G	T	Genic	lpqI	287186..288352	Rv0237	lipoprotein LprI	3		N (Valine > Leucine)	ü	ü
289435	G	T	Genic	vapC24	289345..289782	Rv0240	ribonuclease VapC24	0	Toxin, Contains PIN domain	N (Alanine > Serine)	ü	ü
294127	C	T	Genic	fadE5	293798..295633	Rv0244c	acyl-CoA dehydrogenase FadE5	1		N (Aspartate > Asparagine)	ü	ü
294198	T	G	Genic	fadE5	293798..295633	Rv0244c	acyl-CoA dehydrogenase FadE5	1		N (Glutamate > Alanine)	ü	ü
294453	T	C	Genic	fadE5	293798..295633	Rv0244c	acyl-CoA dehydrogenase FadE5	1		N (Lysine > Arginine)	ü	ü
295855	A	C	Intergenic								ü	ü
301687	C	T	Intergenic								ü	ü
303039	C	T	Genic	nirB	302866..305427	Rv0252	nitrite reductase subunit NirB	7		S (Glycine > Glycine)	ü	ü
304923	A	G	Genic	nirB	302866..305427	Rv0252	nitrite reductase subunit NirB	7		S (Lysine > Lysine)	ü	ü
307103	C	T	Genic	cobQ1	306374..307858	Rv0255c	cobyric acid synthase	7		S (Glycine > Glycine)	ü	ü
309765	C	T	Genic		309699..310073	Rv0257	hypothetical protein	10	A core mycobacterial gene; conserved in mycobacterial strains	N (Arginine > Terminarion [opal or umber])	ü	ü
310973	G	A	Genic		310774..311517	Rv0259c	hypothetical protein	10		N (Alanine > Valine)	ü	ü
311613	G	T	Genic		311514..312659	Rv0260c	transcriptional regulator	9		S (Valine > Valine)	ü	ü
312851	G	A	Genic	narK3	312759..314168	Rv0261c	nitrate/nitrite transporter	3	Belongs to the nark/NASA family of transporters	S (Leucine > Leucine)	ü	ü
313086	C	T	Genic	narK3	312759..314168	Rv0261c	nitrate/nitrite transporter	3	Belongs to the nark/NASA family of transporters	S (Valine > Valine)	ü	ü
313869	G	A	Genic	narK3	312759..314168	Rv0261c	nitrate/nitrite transporter	3	Belongs to the nark/NASA family of transporters	S (Serine > Serine)	ü	ü
316566	T	C	Genic	fecB2	316511..317503	Rv0265c	iron ABC transporter substrate-binding lipoprotein	3		N (Tyrosine > Cysteine)	ü	ü
318068	C	T	Genic	oplA	317525..321154	Rv0266c	5-oxoprolinase OplA	7		S (Glutamine > Glutamine)	ü	ü
320180	A	G	Genic	oplA	317525..321154	Rv0266c	5-oxoprolinase OplA	7		S (Isoleucine > Isoleucine)	ü	ü
323306	A	G	Intergenic								ü	ü
324902	C	G	Genic	fadD2	324567..326249	Rv0270	fatty-acid--CoA ligase FadD2	1		N (Aspartate > Glutamate)	ü	ü
325505	T	C	Genic	fadD2	324567..326249	Rv0270	fatty-acid--CoA ligase FadD2	1		S (Valine > Valine)	ü	ü
331588	G	A	Genic		330933..331658	Rv0275c	transcriptional regulator	9		N (Serine > Leucine)	ü	ü
333212	G	C	Intergenic								ü	ü
333292	A	G	Intergenic								ü	ü
333348	A	G	Intergenic								ü	ü
333394	C	G	Intergenic								ü	ü
333517	G	C	Genic	PE_PGRS3	333437..336310	Rv0278c	PE-PGRS family protein PE_PGRS3	6		N (Glutamine > Glutamate)	ü	ü
333520	T	C	Genic	PE_PGRS3	333437..336310	Rv0278c	PE-PGRS family protein PE_PGRS3	6		N (Threonine > Alanine)	ü	ü
338682	T	G	Genic	PE_PGRS4	336560..339073	Rv0279c	PE-PGRS family protein PE_PGRS4	6		N (Aspartate > Proline)	×	ü
338683	C	G	Genic	PE_PGRS4	336560..339073	Rv0279c	PE-PGRS family protein PE_PGRS4	6		N (Aspartate > Proline)	×	ü
338685	C	G	Genic	PE_PGRS4	336560..339073	Rv0279c	PE-PGRS family protein PE_PGRS4	6		N (Glycine > Proline)	×	ü
338690	A	G	Genic	PE_PGRS4	336560..339073	Rv0279c	PE-PGRS family protein PE_PGRS4	6		N (Asparagine > Aspartate)	×	ü
338692	T	C	Genic	PE_PGRS4	336560..339073	Rv0279c	PE-PGRS family protein PE_PGRS4	6		N (Asparagine > Aspartate)	×	ü
338719	T	C	Genic	PE_PGRS4	336560..339073	Rv0279c	PE-PGRS family protein PE_PGRS4	6		N (Threonine > Alanine)	×	ü
338960	T	C	Genic	PE_PGRS4	336560..339073	Rv0279c	PE-PGRS family protein PE_PGRS4	6		S (Alanine > Alanine)	×	ü
338963	T	C	Genic	PE_PGRS4	336560..339073	Rv0279c	PE-PGRS family protein PE_PGRS4	6		S (Threonine > Threonine)	×	ü
342146	A	C	Genic	eccA3	342130..344025	Rv0282	ESX-3 secretion system protein EccA	10		N (Glutamate > Alanine)	ü	ü
343281	G	C	Genic	eccA3	342130..344025	Rv0282	ESX-3 secretion system protein EccA	10		S (Alanine > Alanine)	ü	ü
346034	A	G	Genic	eccC3	345635..349627	Rv0284	ESX-3 secretion system protein EccC3	3		N (Threonine > Alanine)	ü	ü
346275	C	G	Genic	eccC3	345635..349627	Rv0284	ESX-3 secretion system protein EccC3	3		N (Proline > Arginine)	ü	ü
350489	G	C	Genic	PPE4	349935..351476	Rv0286	PPE family protein PPE4	6		S (Alanine > Alanine)	ü	ü
354280	G	A	Genic	eccD3	353083..354501	Rv0290	ESX-3 secretion system protein EccD	3		N (Alanine > Threonine)	ü	ü
356528	A	G	Genic	eccE3	355880..356875	Rv0292	ESX-3 secretion system protein EccE	3	A core mycobacterial gene; conserved in mycobacterial strains	N (Asparagine > Aspartate)	ü	ü
357278	C	T	Genic		356862..358064	Rv0293c	hypothetical protein	10		N (Glycine > Serine)	ü	ü
361161	T	C	Intergenic								ü	ü
366731	T	C	Genic	PPE5	366150..372764	Rv0304c	PPE family protein PPE5	6	This region is a possible MT-complex-specific genomic island	N (Threonine > Alanine)	ü	ü
367471	G	A	Genic	PPE5	366150..372764	Rv0304c	PPE family protein PPE5	6	This region is a possible MT-complex-specific genomic island	N (Serine > Phenylalanine)	ü	ü
368168	C	T	Genic	PPE5	366150..372764	Rv0304c	PPE family protein PPE5	6	This region is a possible MT-complex-specific genomic island	N (Glycine > Serine)	ü	ü
372144	G	A	Genic	PPE5	366150..372764	Rv0304c	PPE family protein PPE5	6	This region is a possible MT-complex-specific genomic island	S (Phenylalanine > Phenylalanine)	ü	ü
372149	G	A	Genic	PPE5	366150..372764	Rv0304c	PPE family protein PPE5	6	This region is a possible MT-complex-specific genomic island	S (Leucine > Leucine)	ü	ü
372913	A	C	Genic	PPE6	372820..375711	Rv0305c	PPE family protein PPE6	6		S (Glycine > Glycine)	ü	ü
376774	T	C	Genic		376573..377055	Rv0307c	hypothetical protein	10		S (Alanine > Alanine)	ü	ü
381030	A	G	Genic		380556..382418	Rv0312	hypothetical protein	10		N (Serine > Glycine)	ü	ü
382243	C	T	Genic		380556..382418	Rv0312	hypothetical protein	10		N (Proline > Leucine)	ü	ü
382489	C	T	Intergenic								ü	ü
382991	A	G	Genic		382879..383541	Rv0314c	membrane protein	3		N (Isoleucine > Threonine)	ü	ü
384380	A	C	Genic		383602..384486	Rv0315	beta-1,3-glucanase	7		N (Lysine > Threonine)	×	ü
386060	T	C	Intergenic								ü	ü
386432	C	G	Genic		386305..387099	Rv0318c	integral membrane protein	3		N (Glycine > Alanine)	ü	ü
389129	A	G	Genic	dcd	388582..389154	Rv0321	deoxycytidine triphosphate deaminase	7		N (Tyrosine > Cysteine)	ü	ü
390828	T	C	Genic		390580..391251	Rv0323c	hypothetical protein	10	This region is a possible MT-complex-specific genomic island	N (Serine > Glycine)	ü	ü
391853	A	G	Genic		391352..392032	Rv0324	transcriptional regulator	9	This region is a possible MT-complex-specific genomic island	N (Threonine > Alanine)	ü	ü
392261	T	C	Genic		392039..392263	Rv0325	hypothetical protein	8	This region is a possible MT-complex-specific genomic island	N (Termination [amber] > Glutamine)	ü	ü
392506	A	G	Genic		392273..392728	Rv0326	hypothetical protein	8	This region is a possible MT-complex-specific genomic island	S (Glycine > Glycine)	ü	ü
393748	G	A	Genic	cyp135A1	392696..394045	Rv0327c	cytochrome P450 Cyp135A1	7	This region is a possible MT-complex-specific genomic island	N (Histidine > Tyrosine)	ü	ü
394935	C	G	Genic		394694..395320	Rv0329c	hypothetical protein	10	This region is a possible MT-complex-specific genomic island	N (Tryptophan > Serine)	ü	ü
397386	C	T	Intergenic								ü	ü
398034	A	G	Genic		397442..398227	Rv0332	hypothetical protein	10		N (Glutamate > Glycine)	ü	ü
399660	T	G	Genic	PE6	399535..400050	Rv0335c	PE family protein PE6	6		N (Threonine > Proline)	ü	ü
401678	C	A	Genic		400192..401703	Rv0336	hypothetical protein	5		N (Proline > Histidine)	ü	ü
403980	G	A	Genic		403193..405841	Rv0338c	iron-sulfur-binding reductase	7		N (Alanine > Valine)	ü	ü
404326	T	C	Genic		403193..405841	Rv0338c	iron-sulfur-binding reductase	7		N (Arginine > Glycine)	ü	ü
405788	C	A	Genic		403193..405841	Rv0338c	iron-sulfur-binding reductase	7		S (Valine > Valine)	ü	ü
405854	C	G	Intergenic								ü	ü
407507	T	C	Genic		405950..408448	Rv0339c	transcriptional regulator	9		S (Alanine > Alanine)	ü	ü
408515	G	A	Intergenic								ü	ü
411100	A	G	Genic	iniA	410838..412760	Rv0342	isoniazid inducible protein IniA	3	Note that the iniA gene is also induced by the antibiotic ethambutol, an agent that inhibits cell wall biosynthesis by a mechanism that is distinct from isoniazid	N (Asparagine > Serine)	ü	ü
412280	T	G	Genic	iniA	410838..412760	Rv0342	isoniazid inducible protein IniA	3	Note that the iniA gene is also induced by the antibiotic ethambutol, an agent that inhibits cell wall biosynthesis by a mechanism that is distinct from isoniazid	N (Histidine > Glutamine)	ü	ü
414486	C	T	Genic	lpqJ	414381..414941	Rv0344c	lipoprotein LpqJ	3		S (Glutamate > Glutamate)	ü	ü
420008	A	G	Genic	dnaK	419835..421712	Rv0350	chaperone protein DnaK	0	Heat shock protein 70 (heat shock 70 kDa protein) (HSP70)	S (Alanine > Alanine)	ü	ü
422379	C	T	Genic	grpE	421709..422416	Rv0351	stress response protein GrpE	0	HSP-70 cofactor	N (Serine > Leucine)	ü	ü
422745	T	C	Genic	dnaJ1	422452..423639	Rv0352	chaperone protein DnaJ	0		S (Glycine > Glycine)	ü	ü
423289	A	G	Genic	dnaJ1	422452..423639	Rv0352	chaperone protein DnaJ	0		N (Threonine > Alanine)	ü	ü
424932	T	A	Genic	PPE8	424777..434679	Rv0355c	PPE family protein PPE8	6		N (Isoleucine > Phenylalanine)	ü	ü
427471	T	G	Genic	PPE8	424777..434679	Rv0355c	PPE family protein PPE8	6		S (Glycine > Glycine)	ü	ü
428698	C	T	Genic	PPE8	424777..434679	Rv0355c	PPE family protein PPE8	6		S (Alanine > Alanine)	ü	ü
438271	G	A	Genic		437518..438297	Rv0359	zinc metalloprotease	3	Integral membrane protein	N (Alanine > Threonine)	ü	ü
442971	A	C	Genic		442395..443078	Rv0364	transmembrane protein	3		N (Isoleucine > Leucine)	ü	ü
443559	C	A	Genic		443067..444197	Rv0365c	hypothetical protein	10		S (Valine > Valine)	ü	ü
445780	C	T	Genic		445314..446525	Rv0368c	hypothetical protein	10		N (Arginine > Histidine)	ü	ü
447442	C	T	Genic		447147..448043	Rv0370c	oxidoreductase	7		N (Glycine > Glutamate)	ü	ü
450115	C	T	Genic		449404..451803	Rv0373c	carbon monoxyde dehydrogenase large subunit	7		S (Serine > Serine)	ü	ü
451439	A	G	Genic		449404..451803	Rv0373c	carbon monoxyde dehydrogenase large subunit	7		N (Phenylalanine > Serine)	ü	ü
451827	C	T	Genic		451800..452279	Rv0374c	carbon monoxyde dehydrogenase small subunit	7		S (Alanine > Alanine)	ü	ü
454295	T	C	Genic		453230..454372	Rv0376c	hypothetical protein	10		S (Proline > Proline)	ü	ü
455325	C	G	Genic		454421..455386	Rv0377	HTH-type transcriptional regulator	9		N (Proline > Arginine)	ü	ü
455329	T	C	Genic		454421..455386	Rv0377	HTH-type transcriptional regulator	9		S (Glycine > Glycine)	ü	ü
457452	T	G	Genic		456915..457823	Rv0381c	hypothetical protein	10		S (Threonine > Threonine)	ü	ü
466923	C	T	Intergenic								ü	ü
467516	G	C	Intergenic								ü	ü
467526	C	G	Intergenic								ü	ü
467546	G	C	Intergenic								ü	ü
467557	A	C	Intergenic								ü	ü
467564	A	C	Intergenic								ü	ü
467577	T	G	Intergenic								ü	ü
467585	G	C	Intergenic								ü	ü
467590	T	C	Intergenic								ü	ü
467621	T	G	Intergenic								ü	ü
467638	G	T	Intergenic								ü	ü
468357	A	G	Genic	purT	468335..469594	Rv0389	phosphoribosylglycinamide formyltransferase PurT	7		N (Glutamate > Glycine)	ü	ü
469329	T	C	Genic	purT	468335..469594	Rv0389	phosphoribosylglycinamide formyltransferase PurT	7		N (Isoleucine > Threonine)	ü	ü
471918	A	G	Genic	ndhA	471227..472639	Rv0392c	NADH dehydrogenase NdhA	7		N (Valine > Alanine)	ü	ü
473689	G	A	Genic		472781..474106	Rv0393	hypothetical protein	5		S (Alanine > Alanine)	×	ü
475178	T	C	Genic		474940..475344	Rv0395	hypothetical protein	10		N (Valine > Alanine)	ü	ü
475866	C	G	Genic		475816..476184	Rv0397	hypothetical protein	5		S (Threonine > Threonine)	ü	ü
481880	A	G	Genic	mmpL1	480355..483231	Rv0402c	transmembrane transport protein MmpL1	3		N (Leucine > Proline)	ü	ü
483935	T	G	Intergenic								ü	ü
484238	A	G	Genic	fadD30	483977..485734	Rv0404	long-chain-fatty-acid--AMP ligase FadD30	1	FadD30, fatty-acid-AMP synthetase	N (Threonine > Alanine)	ü	ü
484874	G	T	Genic	fadD30	483977..485734	Rv0404	long-chain-fatty-acid--AMP ligase FadD30	1	FadD30, fatty-acid-AMP synthetase	N (Alanine > Serine)	ü	ü
489000	C	T	Genic	pks6	485731..489939	Rv0405	membrane bound polyketide synthase	1		S (Threonine > Threonine)	ü	ü
489935	G	C	Genic	pks6	485731..489939	Rv0405	membrane bound polyketide synthase	1		N (Arginine > Proline)	ü	ü
491742	T	C	Genic	fgd1	490783..491793	Rv0407	F420-dependent glucose-6-phosphate dehydrogenase	7		S (Phenylalanine > Phenylalanine)	ü	ü
492150	G	C	Genic	pta	491786..493858	Rv0408	phosphate acetyltransferase	7		N (Glycine > Alanine)	ü	ü
494270	C	T	Genic	ackA	493851..495008	Rv0409	acetate kinase	7	Belongs to the phosphate acetyltransferase and butyryltransferase family	S (Proline > Proline)	ü	ü
494685	A	C	Genic	ackA	493851..495008	Rv0409	acetate kinase	7	Belongs to the phosphate acetyltransferase and butyryltransferase family	S (Arginine > Arginine)	ü	ü
497108	C	T	Genic	pknG	495062..497314	Rv0410c	serine/threonine-protein kinase PknG	9		S (Proline > Proline)	ü	ü
498531	A	G	Genic		498300..499619	Rv0412c	membrane protein	3		S (Alanine > Alanine)	ü	ü
498557	C	A	Genic		498300..499619	Rv0412c	membrane protein	3		N (Aspartate > Tyrosine)	ü	ü
502589	C	G	Genic	thiG	502366..503124	Rv0417	thiazole synthase	7	Thiamin biosynthesis protein ThiG	N (Serine > Cysteine)	ü	ü
503354	G	C	Intergenic								ü	ü
505302	G	A	Genic	lpqM	505086..506582	Rv0419	lipoprotein peptidase LpqM	3		N (Alanine > Threonine)	ü	ü
505974	G	A	Genic	lpqM	505086..506582	Rv0419	lipoprotein peptidase LpqM	3		N (Alanine > Threonine)	ü	ü
513257	T	C	Genic	ctpH	510702..515321	Rv0425c	metal cation transporting ATPase H	3		S (Histidine > Histidine)	ü	ü
514657	T	G	Genic	ctpH	510702..515321	Rv0425c	metal cation transporting ATPase H	3		N (Glutamate > Alanine)	ü	ü
517358	T	C	Genic		516895..517803	Rv0428c	GCN5-like N-acetyltransferase	10		N (Aspartate > Glycine)	ü	ü
517411	A	G	Genic		516895..517803	Rv0428c	GCN5-like N-acetyltransferase	10		S (Arginine > Arginine)	ü	ü
519185	T	G	Genic		519073..519567	Rv0431	tuberculin-like peptide	3		N (Valine > Glycine)	ü	ü
519331	A	G	Genic		519073..519567	Rv0431	tuberculin-like peptide	3		N (Threonine > Alanine)	ü	ü
521319	T	C	Genic		520324..521454	Rv0433	carboxylate-amine ligase	10		S (Cysteine > Cysteine)	ü	ü
522081	A	G	Genic		521514..522167	Rv0434	hypothetical protein	10		N (Threonine > Alanine)	ü	ü
524891	C	A	Genic	pssA	524530..525390	Rv0436c	CDP-diacylglycerol--serine O-phosphatidyltransferase	1	PS synthase (phosphatidylserine synthase). Belongs to the CDP-alcohol phosphatidyltransferase class-I family	N (Glycine > Valine)	ü	ü
527316	C	G	Genic	moeA2	526143..527360	Rv0438c	molybdopterin molybdenumtransferase	7	Molybdopterin biosynthesis protein MoeA	N (Methionine > Isoleucine)	ü	ü
528354	C	A	Intergenic								ü	ü
531550	C	G	Genic	PPE10	530751..532214	Rv0442c	PPE family protein PPE10	6		N (Serine > Threonine)	ü	ü
532192	C	T	Genic	PPE10	530751..532214	Rv0442c	PPE family protein PPE10	6		N (Tryptophan > Termination [amber])	ü	ü
533239	C	T	Genic	rskA	533091..533789	Rv0444c	anti-sigma-K factor RskA	10		N (Glycine > Glutamate)	ü	ü
533470	C	T	Genic	rskA	533091..533789	Rv0444c	anti-sigma-K factor RskA	10		N (Glycine > Aspartate)	ü	ü
534394	C	T	Genic	sigK	533833..534396	Rv0445c	ECF RNA polymerase sigma factor SigK	2		N (Methionine > Isoleucine)	ü	ü
534427	T	A	Intergenic								ü	ü
539863	A	G	Genic	mmpL4	538588..541491	Rv0450c	transmembrane transport protein MmpL4	3		S (Serine > Serine)	ü	ü
539883	A	G	Genic	mmpL4	538588..541491	Rv0450c	transmembrane transport protein MmpL4	3		S (Leucine > Leucine)	ü	ü
541201	A	G	Genic	mmpL4	538588..541491	Rv0450c	transmembrane transport protein MmpL4	3		S (Leucine > Leucine)	ü	ü
546357	A	G	Genic	echA2	545889..546803	Rv0456c	enoyl-CoA hydratase EchA2	1		S (Threonine > Threonine)	ü	ü
551525	A	C	Genic		551198..551689	Rv0459	hypothetical protein	10		S (Arginine > Arginine)	ü	ü
555991	A	G	Genic		554882..556306	Rv0465c	HTH-type transcriptional regulator	9		N (Cysteine > Arginine)	ü	ü
556201	T	C	Genic		554882..556306	Rv0465c	HTH-type transcriptional regulator	9		N (Asparagine > Aspartate)	ü	ü
557299	G	A	Intergenic								ü	ü
558720	C	T	Genic	icl1	557527..558813	Rv0467	isocitrate lyase	7		S (Glycine > Glycine)	ü	ü
559153	C	T	Genic	fadB2	558895..559755	Rv0468	3-hydroxybutyryl-CoA dehydrogenase	1	Beta-hydroxybutyryl-CoA dehydrogenase (BHBD)	S (Leucine > Leucine)	ü	ü
560857	C	G	Genic	pcaA	560848..561711	Rv0470c	cyclopropane mycolic acid synthase	1	Mycolic acid synthase PcaA	S (Leucine > Leucine)	ü	ü
561298	C	T	Genic	pcaA	560848..561711	Rv0470c	cyclopropane mycolic acid synthase	1	Mycolic acid synthase PcaA	S (Alanine > Alanine)	ü	ü
562943	C	T	Genic		562723..563427	Rv0472c	HTH-type transcriptional regulator	9		N (Glycine > Aspartate)	ü	ü
565404	G	T	Genic		565021..565443	Rv0474	HTH-type transcriptional regulator	9		S (Arginine > Arginine)	ü	ü
565655	A	G	Intergenic								ü	ü
569953	T	C	Intergenic								×	ü
573262	A	G	Genic		573046..573801	Rv0484c	short-chain type oxidoreductase	7		S (Glycine > Glycine)	ü	ü
573277	G	C	Genic		573046..573801	Rv0484c	short-chain type oxidoreductase	7		S (Threonine > Threonine)	ü	ü
573384	T	G	Genic		573046..573801	Rv0484c	short-chain type oxidoreductase	7		N (Isoleucine > Leucine)	ü	ü
579674	T	C	Genic	senX3	579349..580581	Rv0490	two component sensor histidine kinase SenX3	9		N (Phenylalanine > Serine)	ü	ü
580860	G	A	Genic	regX3	580809..581492	Rv0491	two component sensory transduction protein RegX	9	Response regulator protein (sensory tranduction protein)	N (Alanine > Threonine)	ü	ü
583818	C	T	Genic		583701..584690	Rv0493c	hypothetical protein	10		S (Glutamine > Glutamine)	ü	ü
584171	T	C	Genic		583701..584690	Rv0493c	hypothetical protein	10		N (Serine > Glycine)	ü	ü
584511	G	T	Genic		583701..584690	Rv0493c	hypothetical protein	10		S (Threonine > Threonine)	ü	ü
587976	G	T	Genic		587377..588309	Rv0497	transmembrane protein	3		S (Alanine > Alanine)	ü	ü
590436	T	C	Genic	proC	590083..590970	Rv0500	pyrroline-5-carboxylate reductase	7		S (Alanine > Alanine)	ü	ü
590763	G	C	Genic	proC	590083..590970	Rv0500	pyrroline-5-carboxylate reductase	7		N (Valine > Aspartate)	ü	ü
592059	C	A	Genic	galE2	591654..592784	Rv0501	UDP-glucose 4-epimerase GalE	7		S (Arginine > Arginine)	ü	ü
592620	C	T	Genic	galE2	591654..592784	Rv0501	UDP-glucose 4-epimerase GalE	7		N (Glutamine > Termination [amber])	×	ü
597816	A	G	Genic	mmpL2	597199..600105	Rv0507	transmembrane transport protein MmpL2	3		S (Alanine > Alanine)	ü	ü
598475	G	A	Genic	mmpL2	597199..600105	Rv0507	transmembrane transport protein MmpL2	3		N (Arginine > Histidine)	ü	ü
598723	G	T	Genic	mmpL2	597199..600105	Rv0507	transmembrane transport protein MmpL2	3		N (Aspartate > Tyrosine)	ü	ü
599363	C	G	Genic	mmpL2	597199..600105	Rv0507	transmembrane transport protein MmpL2	3		N (Serine > Cysteine)	ü	ü
599868	A	G	Genic	mmpL2	597199..600105	Rv0507	transmembrane transport protein MmpL2	3		S (Arginine > Arginine)	ü	ü
605338	A	G	Genic	hemB	604602..605591	Rv0512	delta-aminolevulinic acid dehydratase	7	Porphobilinogen synthase (ALAD) (ALADH); Belongs to the ALADH family. Cofactor: zinc	N (Glutamate > Glycine)	ü	ü
606216	C	G	Genic		606149..606448	Rv0514	transmembrane protein	3		N (Alanine > Glycine)	ü	ü
609363	C	T	Genic		608746..610056	Rv0517	acyltransferase	7		S (Histidine > Histidine)	ü	ü
610120	T	G	Intergenic								ü	ü
611373	T	C	Genic		611172..612074	Rv0519c	membrane protein	3		S (Glutamine > Glutamine)	ü	ü
630018	A	G	Intergenic								ü	ü
630687	G	T	Genic		630040..631686	Rv0538	membrane protein	3		S (Proline > Proline)	ü	ü
630722	G	C	Genic		630040..631686	Rv0538	membrane protein	3		N (Arginine > Proline)	ü	ü
633729	T	C	Genic		633055..634404	Rv0541c	integral membrane protein	3		N (Isoleucine > Valine)	ü	ü
637319	G	A	Genic	pitA	636210..637463	Rv0545c	low-affinity inorganic phosphate transporter	3	Integral membrane protein PitA	N (Proline > Serine)	ü	ü
640129	C	T	Intergenic								ü	ü
643319	T	C	Genic		642889..644493	Rv0552	hypothetical protein	10		N (Isoleucine > Threonine)	ü	ü
644439	C	T	Genic		642889..644493	Rv0552	hypothetical protein	10		S (Alanine > Alanine)	ü	ü
648002	T	G	Genic		647959..648474	Rv0556	transmembrane protein	3	A core mycobacterial gene; conserved in mycobacterial strains	N (Leucine > Arginine)	ü	ü
648856	T	C	Genic	mgtA	648536..649672	Rv0557	GDP-mannose-dependent alpha-mannosyltransferase	1	Previously known as pimB	S (Glycine > Glycine)	ü	ü
652935	C	T	Genic	grcC1	652771..653778	Rv0562	polyprenyl-diphosphate synthase GrcC	7	Polyprenyl pyrophosphate synthetase. Belongs to the FPP/GGPP synthetases family	S (Glycine > Glycine)	ü	ü
655986	T	G	Intergenic								ü	ü
657578	A	G	Genic		657548..658039	Rv0566c	hypothetical protein	10		S (Aspartate > Aspartate)	ü	ü
658923	C	G	Genic		658321..659340	Rv0567	methyltransferase/methylase	7		N (Phenylalanine > Leucine)	ü	ü
659341	T	C	Intergenic								ü	ü
659808	G	A	Genic	cyp135B1	659450..660868	Rv0568	cytochrome P450 Cyp135B1	7		N (Glycine > Glutamate)	ü	ü
662911	T	C	Genic	nrdZ	661295..663373	Rv0570	vitamin B12-dependent ribonucleoside-diphosphate reductase	2	Ribonucleoside-diphosphate reductase large subunit NrdZ	S (Alanine > Alanine)	ü	ü
664045	G	T	Genic		663487..664818	Rv0571c	hypothetical protein	10		N (Phenylalanine > Leucine)	ü	ü
665293	A	G	Genic		665042..665383	Rv0572c	hypothetical protein	10		N (Phenylalanine > Leucine)	ü	ü
666862	A	G	Genic	pncB2	665851..667242	Rv0573c	nicotinic acid phosphoribosyltransferase PncB2	10		S (Phenylalanine > Phenylalanine)	ü	ü
668383	A	C	Genic		667252..668394	Rv0574c	hypothetical protein	10		N (Asparagine > Lysine)	ü	ü
669398	T	C	Genic		668579..669745	Rv0575c	oxidoreductase	7		S (Glutamine > Glutamine)	ü	ü
670545	G	A	Genic		669848..671152	Rv0576	transcriptional regulator	9		N (Arginine > Histidine)	ü	ü
675976	A	G	Intergenic								ü	ü
679497	A	G	Genic		679229..681862	Rv0584	glycosidase	3		N (Aspartate > Glycine)	ü	ü
682712	G	T	Genic		681885..684272	Rv0585c	integral membrane protein	3		S (Arginine > Arginine)	ü	ü
682964	T	C	Genic		681885..684272	Rv0585c	integral membrane protein	3		N (Isoleucine > Valine)	ü	ü
684290	A	G	Intergenic								ü	ü
685461	C	G	Genic	yrbE2A	685129..685926	Rv0587	hypothetical protein	0		S (Alanine > Alanine)	ü	ü
685608	T	C	Genic	yrbE2A	685129..685926	Rv0587	hypothetical protein	0		S (Leucine > Leucine)	ü	ü
686972	T	C	Genic	mce2A	686821..688035	Rv0589	Mce family protein Mce2A	0		N (Phenylalanine > Serine)	ü	ü
687353	T	C	Genic	mce2A	686821..688035	Rv0589	Mce family protein Mce2A	0		N (Leucine > Proline)	ü	ü
689204	C	T	Genic	mce2C	689059..690504	Rv0591	Mce family protein Mce2C	0		N (Threonine > Methionine)	ü	ü
690248	C	A	Genic	mce2C	689059..690504	Rv0591	Mce family protein Mce2C	0		N (Threonine > Asparagine)	ü	ü
690450	A	C	Genic	mce2C	689059..690504	Rv0591	Mce family protein Mce2C	0		S (Alanine > Alanine)	ü	ü
690465	T	G	Genic	mce2C	689059..690504	Rv0591	Mce family protein Mce2C	0		S (Leucine > Leucine)	ü	ü
697855	T	C	Intergenic								ü	ü
698968	G	A	Genic		698524..698994	Rv0601c	two component sensor kinase HK2	9		N (Arginine > Cysteine)	×	ü
700776	T	C	Genic	lpqO	700239..701189	Rv0604	lipoprotein LpqO	3	This region is a possible MT-complex-specific genomic island	N (Serine > Proline)	ü	ü
700943	C	T	Genic	lpqO	700239..701189	Rv0604	lipoprotein LpqO	3	This region is a possible MT-complex-specific genomic island	S (Threonine > Threonine)	ü	ü
705602	T	C	Genic		704752..705909	Rv0610c	hypothetical protein	10		N (Asparagine > Serine)	ü	ü
712129	G	C	Intergenic								ü	ü
712693	A	G	Intergenic								ü	ü
713310	T	C	Genic	galK	712716..713807	Rv0620	galactokinase	7		N (Cysteine > Arginine)	×	ü
713802	C	T	Genic	galK	712716..713807	Rv0620	galactokinase	7		N (Arginine > Cysteine)	×	ü
715266	A	G	Genic		714202..715266	Rv0621	membrane protein	3		N (Termination [opal or umber > Tryptophan)	ü	ü
717588	A	G	Genic		717153..717893	Rv0625c	transmembrane protein	3		S (Valine > Valine)	ü	ü
719658	C	T	Genic		718761..719912	Rv0628c	hypothetical protein	10	This region is a possible MT-complex-specific genomic island	S (Valine > Valine)	×	ü
720127	T	C	Genic	recD	720005..721732	Rv0629c	exonuclease V subunit alpha RecD	2	Exodeoxyribonuclease V alpha chain (exodeoxyribonuclease V polypeptide). Consists of three subunits; RECB|Rv0630c, RECC|Rv0631c and RECD	N (Threonine > Alanine)	ü	ü
721208	C	T	Genic	recD	720005..721732	Rv0629c	exonuclease V subunit alpha RecD	2	Exodeoxyribonuclease V alpha chain (exodeoxyribonuclease V polypeptide). Consists of three subunits; RECB|Rv0630c, RECC|Rv0631c and RECD	S (Glycine > Glycine)	ü	ü
722583	C	A	Genic	recB	721729..725013	Rv0630c	exonuclease V subunit beta RecB	2	Exodeoxyribonuclease V beta chain (exodeoxyribonuclease V polypeptide) (chi-specific endonuclease). Consists of three subunits; RECB, RECC|Rv0631c and RECD|Rv0629c	N (Valine > Phenylalanine)	ü	ü
723473	C	T	Genic	recB	721729..725013	Rv0630c	exonuclease V subunit beta RecB	2	exodeoxyribonuclease V beta chain (exodeoxyribonuclease V polypeptide) (chi-specific endonuclease). Consists of three subunits; RECB, RECC|Rv0631c and RECD|Rv0629c	N (Arginine > Histidine)	×	ü
724794	C	A	Genic	recB	721729..725013	Rv0630c	exonuclease V subunit beta RecB	2	Exodeoxyribonuclease V beta chain (exodeoxyribonuclease V polypeptide) (chi-specific endonuclease). Consists of three subunits; RECB, RECC|Rv0631c and RECD|Rv0629c	N (Valine > Leucine)	ü	ü
728729	C	T	Genic	echA3	728583..729278	Rv0632c	enoyl-CoA hydratase EchA3	1	Enoyl hydrase (unsaturated acyl-CoA hydratas) (crotonase)	N (Valine > Methionine)	ü	×
729114	G	A	Genic	echA3	728583..729278	Rv0632c	enoyl-CoA hydratase EchA3	1	Enoyl hydrase (unsaturated acyl-CoA hydratas) (crotonase)	S (Glycine > Glycine)	ü	ü
732552	A	G	Genic	hadB	732393..732821	Rv0636	(3R)-hydroxyacyl-ACP dehydratase subunit HadB	7		N (Threonine > Alanine)	ü	ü
735865	A	G	Genic	rplA	735517..736224	Rv0641	50S ribosomal protein L1	2		N (Threonine > Alanine)	ü	ü
736313	C	T	Genic	mmaA4	736298..737203	Rv0642c	hydroxymycolate synthase MmaA4	1	Methyl mycolic acid synthase 4 (MMA4) (hydroxy mycolic acid synthase)	S (Proline > Proline)	ü	ü
736919	G	T	Genic	mmaA4	736298..737203	Rv0642c	hydroxymycolate synthase MmaA4	1	Methyl mycolic acid synthase 4 (MMA4) (hydroxy mycolic acid synthase)	N (Phenylalanine > Leucine)	ü	ü
737857	C	T	Genic	mmaA3	737268..738149	Rv0643c	methoxy mycolic acid synthase MmaA3	1	Methyl mycolic acid synthase 3 (MMA3) (hydroxy mycolic acid synthase)	N (Glycine > Aspartate)	ü	ü
738820	C	A	Genic	mmaA2	738297..739160	Rv0644c	cyclopropane mycolic acid synthase CmaA	1	Methyl mycolic acid synthase 2 (MMA2) (hydroxy mycolic acid synthase)	N (Arginine > Leucine)	ü	ü
741741	C	T	Genic		741151..742617	Rv0647c	hypothetical protein	10		N (Alanine > Threonine)	ü	ü
743317	C	T	Genic		742719..746366	Rv0648	alpha-mannosidase	7		N (Serine > Leucine)	ü	ü
754186	A	G	Genic		753693..754409	Rv0658c	integral membrane protein	3	This region is a possible MT-complex-specific genomic island	N (Leucine > Proline)	ü	ü
757182	A	G	Genic	atsD	756137..758500	Rv0663	arylsulfatase AtsD	7	Aryl-sulfate sulphohydrolase (arylsulphatase). Belongs to the sulphatase family. This region is a possible MT-complex-specific genomic island	N (Aspartate > Glycine)	ü	ü
763031	T	C	Genic	rpoB	759807..763325	Rv0667	DNA-directed RNA polymerase subunit beta	2	Transcriptase beta chain (RNA polymerase beta subunit)	S (Alanine > Alanine)	ü	ü
763575	G	C	Genic	rpoC	763370..767320	Rv0668	DNA-directed RNA polymerase subunit beta'	2	RpoC (transcriptase beta' chain) (RNA polymerase beta' subunit)	N (Arginine > Proline)	ü	ü
767414	G	A	Intergenic								ü	ü
769162	A	G	Genic		767684..769597	Rv0669c	neutral ceramidase	7		N (Serine > Proline)	ü	ü
769679	A	C	Intergenic								ü	ü
770388	G	A	Genic	end	769792..770550	Rv0670	endonuclease IV	2	End (endodeoxyribonuclease IV) (apurinase). Belongs to the AP endonucleases family 2	S (Alanine > Alanine)	ü	ü
772896	G	A	Genic	fadE8	771484..773112	Rv0672	acyl-CoA dehydrogenase FadE8	1		S (Leucine > Leucine)	ü	ü
775639	T	C	Genic	mmpL5	775586..778480	Rv0676c	transmembrane transport protein MmpL5	3		N (Isoleucine > Valine)	ü	ü
776100	G	A	Genic	mmpL5	775586..778480	Rv0676c	transmembrane transport protein MmpL5	3		N (Threonine > Isoleucine)	ü	ü
781395	T	C	Intergenic								ü	ü
781568	C	T	Genic	rpsL	781560..781934	Rv0682	30S ribosomal protein S12	2		S (Threonine > Threonine)	ü	ü
782997	G	A	Genic	fusA1	782485..784590	Rv0684	elongation factor G	2		S (Alanine > Alanine)	ü	ü
786393	T	G	Genic		786149..786946	Rv0686	membrane protein	3		N (Isoleucine > Serine)	ü	ü
798815	C	T	Intergenic								ü	ü
806454	G	T	Genic	atsA	806335..808698	Rv0711	arylsulfatase AtsA	7		S (Leucine > Leucine)	ü	ü
806630	T	C	Genic	atsA	806335..808698	Rv0711	arylsulfatase AtsA	7		N (Valine > Alanine)	ü	ü
815103	C	T	Genic	rpmD	814993..815190	Rv0722	50S ribosomal protein L30	2		S (Arginine > Arginine)	ü	ü
815236	T	C	Genic	rplO	815190..815630	Rv0723	50S ribosomal protein L15	2		N (Isoleucine > Threonine)	ü	ü
815851	A	G	Genic	sppA	815663..817534	Rv0724	protease IV SppA	3	Endopeptidase IV (signal peptide peptidase)	S (Arginine > Arginine)	ü	ü
820483	G	T	Genic	fucA	819843..820499	Rv0727c	L-fuculose phosphate aldolase FucA	7	Belongs to the aldolase class II family, ARAD/FUCA subfamily. Cofactor: binds one zinc ion per molecule	N (Alanine > Aspartate)	ü	ü
820752	C	T	Genic	serA2	820496..821476	Rv0728c	D-3-phosphoglycerate dehydrogenase SerA	7		N (Arginine > Histidine)	ü	ü
821907	T	C	Genic	xylB	821507..822853	Rv0729	D-xylulose kinase XylB	7	(xylulokinase) (xylulose kinase). Belongs to the fucokinase/gluconokinase/glycerokinase/xylulokinase family	N (Leucine > Proline)	ü	ü
822822	T	C	Genic	xylB	821507..822853	Rv0729	D-xylulose kinase XylB	7	(xylulokinase) (xylulose kinase). Belongs to the fucokinase/gluconokinase/glycerokinase/xylulokinase family	N (Phenylalanine > Serine)	ü	ü
831566	A	G	Genic		830855..831661	Rv0739	hypothetical protein	10	This region is a possible MT-complex-specific genomic island	N (Methionine > Valine)	ü	ü
832201	C	T	Genic		831776..832303	Rv0740	hypothetical protein	10	This region is a possible MT-complex-specific genomic island	S (Aspartate > Aspartate)	ü	ü
832246	A	G	Genic		831776..832303	Rv0740	hypothetical protein	10	This region is a possible MT-complex-specific genomic island	S (Glutamine > Glutamine)	ü	ü
835375	C	T	Genic		835154..835681	Rv0745	hypothetical protein	10	This region is a possible MT-complex-specific genomic island	S (Valine > Valine)	ü	ü
835828	C	T	Genic	PE-PGRS9	835701..838052	Rv0746	PE-PGRS family protein PE_PGRS9	6	Member of the Mycobacterium tuberculosis PE family, PGRS subfamily of ala-, gly-rich proteins	N (Alanine > Valine)	ü	ü
841494	C	G	Genic	vapC31	841228..841656	Rv0749	ribonuclease VapC31	0	Toxin, part of toxin-antitoxin (TA) operon with Rv0748, contains PIN domain. This region is a possible MT-complex-specific genomic island	S (Leucine > Leucine)	ü	ü
841495	A	G	Genic	vapC31	841228..841656	Rv0749	ribonuclease VapC31	0	Toxin, part of toxin-antitoxin (TA) operon with Rv0748, contains PIN domain. This region is a possible MT-complex-specific genomic island	N (Methionine > Valine)	ü	ü
841764	G	C	Genic		841737..841874	Rv0749A	hypothetical protein	10	This region is a possible MT-complex-specific genomic island	S (Threonine > Threonine)	ü	ü
842450	A	C	Genic	mmsB	842347..843231	Rv0751c	3-hydroxybutyrate dehydrogenase	7		N (Leucine > Arginine)	ü	ü
843859	T	C	Genic	fadE9	843242..844414	Rv0752c	acyl-CoA dehydrogenase FadE9	1		N (Isoleucine > Valine)	ü	ü
844209	A	G	Genic	fadE9	843242..844414	Rv0752c	acyl-CoA dehydrogenase FadE9	1		N (Valine > Alanine)	ü	ü
847995	T	C	Intergenic								ü	ü
848407	C	T	Genic	PPE12	848103..850040	Rv0755c	PPE family protein PPE12	6	Member of the Mycobacterium tuberculosis PPE protein family	N (Arginine > Lysine)	ü	ü
849633	G	A	Genic	PPE12	848103..850040	Rv0755c	PPE family protein PPE12	6	Member of the Mycobacterium tuberculosis PPE protein family	S (Alanine > Alanine)	ü	ü
851104	C	T	Genic		850741..851466	Rv0756c	hypothetical protein	10		S (Alanine > Alanine)	ü	ü
851562	G	A	Intergenic								ü	ü
852606	G	A	Genic	phoR	852396..853853	Rv0758	two component system response sensor kinase PhoR	9		N (Glycine > Isoleucine)	ü	ü
852607	G	T	Genic	phoR	852396..853853	Rv0758	two component system response sensor kinase PhoR	9		N (Glycine > Isoleucine)	ü	ü
852910	C	T	Genic	phoR	852396..853853	Rv0758	two component system response sensor kinase PhoR	9		N (Proline > Valine)	ü	ü
854498	G	A	Genic		854267..854686	Rv0760c	hypothetical protein	10		S (Phenylalanine > Phenylalanine)	ü	ü
855557	C	T	Genic	adhB	854699..855826	Rv0761c	alcohol dehydrogenase B	7	NAD dependent, zinc-containing	S (Proline > Proline)	ü	ü
857696	A	G	Genic	cyp51	856682..858037	Rv0764c	lanosterol 14-alpha demethylase	7	Cytochrome P450 Cyp51	S (Alanine > Alanine)	ü	ü
862575	C	T	Genic		862412..863158	Rv0769	oxidoreductase	7	Dehydrogenase/reductase	N (Alanine > Valine)	ü	ü
864517	C	T	Genic		864140..864574	Rv0771	4-carboxymuconolactone decarboxylase	7		S (Proline > Proline)	ü	ü
867697	A	C	Genic		867440..868351	Rv0774c	hypothetical protein	3		N (Serine > Alanine)	ü	ü
868271	T	C	Genic		867440..868351	Rv0774c	hypothetical protein	3		S (Alanine > Alanine)	ü	ü
871271	A	C	Genic	purB	870008..871426	Rv0777	adenylosuccinate lyase PurB	7	Adenylosuccinase (ASL) (ASASE)	N (Threonine > Proline)	ü	ü
872431	A	G	Genic	cyp126	871431..872675	Rv0778	cytochrome P450 Cyp126	7		N (Aspartate > Glycine)	ü	ü
877720	G	A	Genic	emrB	876818..878440	Rv0783c	multidrug resistance protein EmrB	3	Integral membrane efflux	S (Leucine > Leucine)	ü	ü
877721	G	A	Genic	emrB	876818..878440	Rv0783c	multidrug resistance protein EmrB	3	Integral membrane efflux	S (Glycine > Glycine)	ü	ü
880562	G	T	Genic		879340..881040	Rv0785	KsdD-like steroid dehydrogenase	10		N (Cysteine > Phenylalanine)	ü	ü
882257	T	C	Genic		881459..882418	Rv0787	hypothetical protein	10		N (Tyrosine > Histidine)	ü	ü
891404	C	T	Genic		890388..891482	Rv0797	insertion sequence element IS1547 transposase	5	Mobile element: IS1547-1, len: 1092 nt. Insertion sequence IS1547	S (Histidine > Histidine)	ü	ü
893733	T	G	Genic	pepC	893318..894619	Rv0800	M18 family aminopeptidase	7		N (Leucine > Arginine)	ü	ü
894888	T	C	Genic		894631..894978	Rv0801	hypothetical protein	10		S (Serine > Serine)	ü	ü
900215	C	G	Genic	cpsY	899732..901330	Rv0806c	exopolysaccharide phosphotransferase CpsY	3		S (Arginine > Arginine)	ü	ü
900221	T	C	Genic	cpsY	899732..901330	Rv0806c	exopolysaccharide phosphotransferase CpsY	3		S (Valine > Valine)	ü	ü
903511	C	G	Genic	purF	902111..903694	Rv0808	amidophosphoribosyltransfersae	7		S (Valine > Valine)	ü	ü
903550	T	C	Genic	purF	902111..903694	Rv0808	amidophosphoribosyltransfersae	7		S (Alanine > Alanine)	ü	ü
903913	T	C	Genic	purM	903725..904819	Rv0809	phosphoribosylformylglycinamidine cyclo-ligase PurM	7		S (Glycine > Glycine)	ü	ü
906857	A	G	Genic	pabC	906423..907292	Rv0812	4-amino-4-deoxychorismate lyase	7		N (Isoleucine > Methionine)	ü	ü
911261	T	C	Genic		910972..911739	Rv0818	transcriptional regulator	9		N (Leucine > Proline)	ü	ü
912830	C	G	Genic	phoT	912726..913502	Rv0820	phosphate ABC transporter ATP-binding protein PhoT	3		N (Phenylalanine > Leucine)	ü	ü
913274	C	G	Genic	phoT	912726..913502	Rv0820	phosphate ABC transporter ATP-binding protein PhoT	3		S (Serine > Serine)	ü	ü
916046	T	G	Genic		914257..916311	Rv0822c	hypothetical protein	10		N (Histidine > Proline)	ü	ü
916350	G	A	Intergenic								ü	ü
916429	C	A	Intergenic								ü	ü
916659	A	G	Genic		916477..917646	Rv0823c	tRNA-dihydrouridine synthase	9		N (Phenylalanine > Leucine)	ü	ü
916714	G	T	Genic		916477..917646	Rv0823c	tRNA-dihydrouridine synthase	9		S (Leucine > Leucine)	ü	ü
917259	C	A	Genic		916477..917646	Rv0823c	tRNA-dihydrouridine synthase	9		N (Glycine > Cysteine)	ü	ü
918799	T	C	Intergenic								ü	ü
920514	G	A	Genic		919634..920689	Rv0826	hypothetical protein	10		N (Arginine > Glutamine)	ü	ü
921813	C	G	Intergenic								ü	ü
924300	G	A	Intergenic								ü	ü
929748	C	T	Genic	PE_PGRS14	927837..930485	Rv0834c	PE-PGRS family protein PE_PGRS14	6	Member of the Mycobacterium tuberculosis PE family, PGRS subfamily of ala-, gly-rich proteins	S (Alanine > Alanine)	×	ü
931123	T	C	Genic	lpqQ	930953..931597	Rv0835	lipoprotein LpqQ	3		S (Tyrosine > Tyrosine)	ü	ü
931437	A	G	Genic	lpqQ	930953..931597	Rv0835	lipoprotein LpqQ	3		N (Aspartate > Glycine)	ü	ü
932252	C	A	Intergenic								ü	ü
932280	T	C	Genic		932279..932932	Rv0836c	hypothetical protein	10	This region is a possible MT-complex-specific genomic island	N (Termination [amber] > Tryptophan)	ü	ü
933699	G	T	Genic		933003..934031	Rv0837c	hypothetical protein	10	This region is a possible MT-complex-specific genomic island	S (Glycine > Glycine)	ü	ü
934230	C	G	Intergenic								ü	ü
934233	G	A	Intergenic								ü	ü
934611	G	T	Intergenic								ü	ü
937677	G	T	Genic		937593..937835	Rv0841	transmembrane protein	3		N (Valine > Phenylalanine)	ü	ü
938246	A	G	Genic		938112..939404	Rv0842	integral membrane protein	3		S (Leucine > Leucine)	ü	ü
939959	A	G	Genic		939388..940392	Rv0843	dehydrogenase	7		N (Aspartate > Glycine)	ü	ü
941845	C	A	Genic		941190..942467	Rv0845	sensor histidine kinase NarS	9		N (Alanine > Glutamate)	ü	ü
944296	A	G	Intergenic								ü	ü
944725	C	T	Genic	lpqS	944343..944735	Rv0847	lipoprotein LpqS	3		N (Alanine > Valine)	ü	ü
945214	G	A	Genic	cysK2	944938..946056	Rv0848	cysteine synthase CysK	7		N (Glycine > Serine)	ü	ü
946958	C	T	Genic		946056..947315	Rv0849	MFS-type transpoter	3	Integral membrane transport protein	S (Asparagine > Asparagine)	ü	ü
947294	T	C	Genic		946056..947315	Rv0849	MFS-type transpoter	3	Integral membrane transport protein	S (Glycine > Glycine)	ü	ü
948294	T	C	Genic		947641..948468	Rv0851c	short-chain type dehydrogenase/reductase	7		N (Serine > Glycine)	ü	ü
949535	T	C	Genic	pdc	949436..951118	Rv0853c	alpha-keto-acid decarboxylase	7		S (Alanine > Alanine)	ü	ü
951142	C	A	Intergenic								ü	ü
952762	G	C	Intergenic								ü	ü
955524	A	G	Genic		955077..956288	Rv0859	acyltransferase	1		N (Serine > Glycine)	ü	ü
957117	T	C	Genic	fadB	956293..958455	Rv0860	fatty oxidation protein FadB	1		S (Aspartate > Aspartate)	ü	ü
957963	G	A	Genic	fadB	956293..958455	Rv0860	fatty oxidation protein FadB	1		S (Leucine > Leucine)	ü	ü
958393	G	A	Genic	fadB	956293..958455	Rv0860	fatty oxidation protein FadB	1		N (Alanine > Threonine)	ü	ü
959379	A	G	Genic	ercc3	958523..960151	Rv0861c	DNA helicase Ercc3	2		N (Valine > Alanine)	ü	ü
960367	A	G	Genic		960342..962612	Rv0862c	hypothetical protein	10		N (Leucine > Serine)	ü	ü
961941	C	G	Genic		960342..962612	Rv0862c	hypothetical protein	10		N (Leucine > Phenylalanine)	ü	ü
969906	G	A	Genic	PE-PGRS15	968424..970244	Rv0872c	PE-PGRS family protein PE_PGRS15	6		S (Leucine > Leucine)	ü	ü
971902	G	A	Genic	fadE10	970505..972457	Rv0873	acyl-CoA dehydrogenase	1		S (Glycine > Glycine)	ü	ü
979704	G	C	Genic		979362..980228	Rv0881	tRNA-rRNA methyltransferase	7		N (Glycine > Arginine)	ü	ü
983462	C	T	Genic		982762..983784	Rv0885	hypothetical protein	10		N (Threonine > Isoleucine)	ü	ü
986463	G	C	Intergenic								ü	ü
990001	G	C	Genic		989948..992596	Rv0890c	HTH-type transcriptional regulator	9		N (Proline > Alanine)	ü	ü
993346	A	C	Genic		992598..993455	Rv0891c	hypothetical protein	9		N (Valine > Glycine)	ü	ü
996982	A	G	Genic		996524..997705	Rv0894	transcriptional regulator	9	This region is a possible MT-complex-specific genomic island	S (Alanine > Alanine)	ü	ü
1000732	A	G	Genic	gltA2	999472..1000767	Rv0896	citrate synthase 1	7		N (Threonine > Alanine)	ü	ü
1008942	T	C	Intergenic								×	ü
1009717	C	T	Genic		1008944..1010062	Rv0906	hypothetical protein	10		S (Glycine > Glycine)	ü	ü
1009957	G	A	Genic		1008944..1010062	Rv0906	hypothetical protein	10		S (Leucine > Leucine)	ü	ü
1011100	C	T	Genic		1010136..1011734	Rv0907	hypothetical protein	3		N (Proline > Leucine)	ü	ü
1014815	T	G	Genic		1014681..1014860	Rv0909	antitoxin	10		N (Histidine > Glutamine)	ü	ü
1024346	A	G	Genic		1024211..1024687	Rv0918	hypothetical protein	10		N (Serine > Glycine)	ü	ü
1025106	T	C	Genic		1024684..1025184	Rv0919	GCN5-like N-acetyltransferase	10		S (Phenylalanine > Phenylalanine)	ü	ü
1026070	G	T	Genic		1025497..1026816	Rv0920c	transposase	5	Mobile element: IS1554, len: 1436 nt. Putative insertion sequence element bounded by 15 bp inverted repeats	N (Aspartate > Glutamate)	ü	ü
1027445	G	C	Genic		1027104..1027685	Rv0921	resolvase	5	Mobile element: IS1535, len: 2300 nt. Putative insertion sequence element bounded by 16 bp inverted repeats	S (Valine > Valine)	ü	ü
1029936	A	G	Genic		1029513..1030577	Rv0923c	hypothetical protein	10		S (Arginine > Arginine)	ü	ü
1031219	C	G	Genic	mntH	1030578..1031864	Rv0924c	divalent metal cation transporter MntH	3	Integral membrane protein, alternative gene name: Nramp, Mramp, H+-dependent divalent cation-transport integral membrane protein	N (Alanine > Proline)	ü	ü
1034238	A	G	Genic		1033840..1034631	Rv0927c	oxidoreductase	7	Short-chain type dehydrogenase/reductase	S (Leucine > Leucine)	ü	ü
1037012	T	C	Genic	pstA1	1036999..1037925	Rv0930	phosphate ABC transporter permease PstA	3		N (Methionine > Threonine)	ü	ü
1037911	C	T	Genic	pstA1	1036999..1037925	Rv0930	phosphate ABC transporter permease PstA	3		N (Arginine > Terminarion [opal or umber])	ü	ü
1039927	T	C	Intergenic								ü	ü
1040706	A	C	Genic	pstS2	1039936..1041048	Rv0932c	phosphate ABC transporter substrate-binding lipoprotein PstS	3		N (Serine > Alanine)	ü	ü
1043169	T	C	Genic	pstS1	1042115..1043239	Rv0934	phosphate ABC transporter substrate-binding lipoprotein PstS	3	Previously known as phoS1 or phoS	N (Valine > Alanine)	ü	ü
1047165	T	C	Genic	ligD	1046136..1048415	Rv0938	multifunctional non-homologous end joining DNA repair protein/ATP dependent DNA ligase LigD	7		N (Cysteine > Arginine)	ü	ü
1054136	C	T	Genic		1053765..1054241	Rv0944	formamidopyrimidine-DNA glycosylase	2		S (Threonine > Threonine)	ü	ü
1054784	C	G	Genic		1054247..1055008	Rv0945	oxidoreductase	7	Short-chain type dehydrogenase/reductase	N (Arginine > Glycine)	ü	ü
1062745	T	C	Genic	sucC	1061964..1063127	Rv0951	succinyl-CoA ligase subunit beta	7		N (Valine > Alanine)	ü	ü
1063765	G	A	Genic	sucD	1063140..1064051	Rv0952	succinyl-CoA ligase subunit alpha	7		N (Arginine > Lysine)	ü	ü
1064815	T	C	Genic		1064114..1064962	Rv0953c	oxidoreductase	7		N (Threonine > Alanine)	ü	ü
1068151	T	C	Genic	purN	1067561..1068208	Rv0956	phosphoribosylglycinamide formyltransferase PurN	7		S (Histidine > Histidine)	ü	ü
1068432	A	G	Genic	purH	1068205..1069776	Rv0957	bifunctionalphosphoribosylamino imidazolecarboxamide formyltransferase/inosinemonophosphate cyclohydrolase	7		S (Proline > Proline)	ü	ü
1070702	T	C	Genic		1069883..1071262	Rv0958	magnesium chelatase	7		N (Serine > Proline)	ü	ü
1074558	G	A	Genic	lprP	1074440..1075114	Rv0962c	lipoprotein LprP	3		N (Proline > Leucine)	ü	ü
1075279	T	C	Intergenic								ü	ü
1075326	C	T	Genic		1075297..1076097	Rv0963c	hypothetical protein	10		N (Glycine > Serine)	ü	ü
1076309	G	T	Genic		1076196..1076678	Rv0964c	hypothetical protein	10		N (Glycine > Threonine)	ü	ü
1076917	C	T	Genic		1076778..1077197	Rv0965c	hypothetical protein	10		N (Arginine > Histidine)	ü	ü
1077280	A	C	Genic		1077233..1077835	Rv0966c	hypothetical protein	10		N (Tryptophan > Glycine)	ü	ü
1077312	A	G	Genic		1077233..1077835	Rv0966c	hypothetical protein	10		N (Valine > Glycine)	ü	ü
1079927	C	A	Genic	ctpV	1078743..1081055	Rv0969	copper-exporting ATPase	3		S (Threonine > Threonine)	ü	ü
1080192	G	A	Genic	ctpV	1078743..1081055	Rv0969	copper-exporting ATPase	3		N (Aspartate > Asparagine)	ü	ü
1081681	T	C	Genic		1081052..1081684	Rv0970	integral membrane protein	3		S (Valine > Valine)	ü	ü
1083043	C	A	Genic	fadE12	1082584..1083750	Rv0972c	acyl-CoA dehydrogenase FadE12	1		N (Glutamine > Histidine)	ü	ü
1085093	T	A	Genic	accA2	1083747..1085750	Rv0973c	acetyl/propionyl-CoA carboxylase subunit alpha	1	Alternate gene name: bccA AccA2: biotin carboxylase + biotin carboxyl carrier protein (BCCP)	N (Isoleucine > Phenylalanine)	ü	ü
1087193	G	C	Genic	accD2	1085756..1087345	Rv0974c	acetyl/propionyl-CoA carboxylase subunit beta	1		N (Asparagine > Lysine)	ü	ü
1093406	A	G	Genic	PE-PGRS17	1093361..1094356	Rv0978c	PE-PGRS family protein PE_PGRS17	6	Member of the Mycobacterium tuberculosis PE family, PGRS subfamily of ala-, gly-rich proteins	S (Valine > Valine)	ü	ü
1094204	G	C	Genic	PE_PGRS17	1093361..1094356	Rv0978c	PE-PGRS family protein PE_PGRS17	6	Member of the Mycobacterium tuberculosis PE family, PGRS subfamily of ala-, gly-rich proteins	S (Alanine > Alanine)	×	ü
1096323	G	T	Genic	PE_PGRS18	1095078..1096451	Rv0980c	PE-PGRS family protein PE_PGRS18	6	Member of the Mycobacterium tuberculosis PE family, PGRS subfamily of ala-, gly-rich proteins	N (Histidine > Glutamine)	×	ü
1096470	G	C	Intergenic								×	ü
1096633	T	G	Intergenic								ü	ü
1097023	G	A	Genic	mprA	1096822..1097508	Rv0981	two component response regulator MrpA	9	Mycobacterial persistence regulator whose expression is required for entrance into and maintenance of persistent infection. MprAB is involved in the regulation of genes in response to enviromental stress	N (Glycine > Serine)	ü	ü
1098523	T	A	Genic	mprB	1097508..1099022	Rv0982	two component histidine-protein kinase/phosphatase MprB	9	MprAB is involved in the regulation of genes in response to enviromental stress	N (Leucine > Histidine)	ü	ü
1100234	T	C	Genic	pepD	1099066..1100460	Rv0983	serine protease PepD	7		N (Leucine > Proline)	ü	ü
1101047	C	A	Genic	mscL	1101025..1101480	Rv0985c	large-conductance ion mechanosensitive channel	3		N (Arginine > Leucine)	ü	ü
1102484	G	T	Genic		1101803..1102549	Rv0986	adhesion component ABC transporter ATP-binding protein	3		N (Arginine > Cysteine)	ü	ü
1104690	T	G	Genic		1102542..1105109	Rv0987	adhesion component ABC transporter permease	3		N (Phenylalanine > Valine)	ü	ü
1105073	A	G	Genic		1102542..1105109	Rv0987	adhesion component ABC transporter permease	3		S (Glycine > Glycine)	ü	ü
1105284	G	A	Genic		1105116..1106276	Rv0988	hypothetical protein	3		N (Valine > Isoleucine)	ü	ü
1105518	T	G	Genic		1105116..1106276	Rv0988	hypothetical protein	3		N (Tyrosine > Aspartate)	ü	ü
1105607	G	A	Genic		1105116..1106276	Rv0988	hypothetical protein	3		S (Glutamine > Glutamine)	ü	ü
1106422	T	C	Genic	grcC2	1106405..1107382	Rv0989c	polyprenyl-diphosphate synthase GrcC	7	This region is a possible MT-complex-specific genomic island	N (Isoleucine > Valine)	ü	ü
1107940	A	C	Genic		1107443..1108099	Rv0990c	hypothetical protein	10		N (Serine > Alanine)	ü	ü
1108769	C	T	Genic		1108578..1109171	Rv0992c	5-formyltetrahydrofolate cyclo-ligase	10		N (Glycine > Serine)	ü	ü
1109163	C	G	Genic		1108578..1109171	Rv0992c	5-formyltetrahydrofolate cyclo-ligase	10		N (Methionine > Isoleucine)	ü	ü
1109975	A	G	Genic	galU	1109272..1110192	Rv0993	UTP--glucose-1-phosphate uridylyltransferase	7		N (Glutamine > Arginine)	ü	ü
1110956	T	G	Genic	moeA1	1110269..1111549	Rv0994	molybdopterin molybdenumtransferase 1	7		N (Cysteine > Glycine)	ü	ü
1112259	C	T	Intergenic								ü	ü
1113290	G	C	Genic		1112384..1113460	Rv0996	transmembrane protein	3	A core mycobacterial gene; conserved in mycobacterial strains	N (Glutamate > Glutamine)	ü	ü
1119597	C	G	Genic		1118428..1119939	Rv1002c	dolichyl-phosphate-mannose--proteinmannosyltransferase	3		N (Valine > Leucine)	ü	ü
1123597	A	G	Genic		1122222..1123598	Rv1005c	para-aminobenzoate synthase component I	7		N (Leucine > Serine)	ü	ü
1125316	C	T	Genic		1123714..1125417	Rv1006	hypothetical protein	10		N (Proline > Serine)	ü	ü
1125845	G	A	Genic	metS	1125444..1127003	Rv1007c	methionine--tRNA ligase	2		S (Leucine > Leucine)	ü	ü
1126889	G	C	Genic	metS	1125444..1127003	Rv1007c	methionine--tRNA ligase	2		N (Arginine > Glycine)	ü	ü
1127648	C	A	Genic	tatD	1127089..1127883	Rv1008	deoxyribonuclease TatD	3		N (Threonine > Asparagine)	ü	ü
1128935	G	A	Genic	rpfB	1128091..1129179	Rv1009	resuscitation-promoting factor RpfB	3		N (Glycine > Glutamate)	ü	ü
1129160	C	T	Genic	rpfB	1128091..1129179	Rv1009	resuscitation-promoting factor RpfB	3		N (Alanine > Valine)	ü	ü
1131300	G	A	Genic		1131128..1131421	Rv1012	hypothetical protein	10		N (Serine > Asparagine)	ü	ü
1143832	A	C	Genic	lpqU	1143736..1144467	Rv1022	lipoprotein LpqU	3		N (Threonine > Proline)	ü	ü
1144585	A	G	Genic	eno	1144564..1145853	Rv1023	enolase	7		N (Arginine > Glycine)	ü	ü
1148259	A	G	Intergenic								ü	ü
1149128	C	T	Genic	kdpD	1149104..1151686	Rv1028c	sensor protein KdpD	9		S (Leucine > Leucine)	ü	ü
1149361	T	C	Genic	kdpD	1149104..1151686	Rv1028c	sensor protein KdpD	9		N (Asparagine > Aspartate)	ü	ü
1149551	C	T	Genic	kdpD	1149104..1151686	Rv1028c	sensor protein KdpD	9		S (Glutamate > Glutamate)	ü	ü
1150585	G	A	Genic	kdpD	1149104..1151686	Rv1028c	sensor protein KdpD	9		N (Proline > Serine)	ü	ü
1150803	C	T	Genic	kdpD	1149104..1151686	Rv1028c	sensor protein KdpD	9		N (Glycine > Aspartate)	ü	ü
1151440	G	A	Genic	kdpD	1149104..1151686	Rv1028c	sensor protein KdpD	9		N (Proline > Serine)	ü	ü
1160770	T	A	Genic	esxI	1160544..1160828	Rv1037c	ESAT-6 like protein EsxI	3		N (Glutamine > Leucine)	ü	ü
1161948	G	T	Genic	PPE15	1161297..1162472	Rv1039c	PPE family protein PPE15	6	Member of the Mycobacterium tuberculosis PPE protein family	N (Asparagine > Lysine)	ü	ü
1163134	T	C	Genic	PE8	1162549..1163376	Rv1040c	PE family protein PE8	6	Member of the Mycobacterium tuberculosis PE family, PGRS subfamily of ala-, gly-rich proteins	S (Glycine > Glycine)	ü	ü
1163749	G	A	Intergenic								ü	ü
1164272	C	T	Intergenic								ü	ü
1164336	G	A	Intergenic								ü	ü
1164571	A	G	Intergenic								ü	ü
1166512	C	T	Genic		1165781..1166806	Rv1043c	hypothetical protein	10		N (Alanine > Threonine)	ü	ü
1170848	G	A	Intergenic								ü	ü
1171637	C	T	Genic		1171038..1172153	Rv1048c	hypothetical protein	10	This region is a possible MT-complex-specific genomic island	N (Alanine > Threonine)	ü	ü
1172044	T	G	Genic		1171038..1172153	Rv1048c	hypothetical protein	10	This region is a possible MT-complex-specific genomic island	N (Aspartate > Alanine)	ü	ü
1174782	G	A	Intergenic								ü	ü
1176753	T	C	Intergenic								ü	ü
1178116	T	C	Genic		1177628..1178392	Rv1056	hypothetical protein	10		S (Threonine > Threonine)	ü	ü
1179141	T	G	Intergenic								ü	ü
1191817	A	C	Genic	PE-PGRS20	1190757..1192148	Rv1068c	PE-PGRS family protein PE-PGRS20	6	Member of the Mycobacterium tuberculosis PE family, PGRS subfamily of ala-, gly-rich proteins	N (Leucine > Tryptophan)	ü	ü
1191861	T	C	Genic	PE-PGRS20	1190757..1192148	Rv1068c	PE-PGRS family protein PE-PGRS20	6	Member of the Mycobacterium tuberculosis PE family, PGRS subfamily of ala-, gly-rich proteins	S (Glutamate > Glutamate)	ü	ü
1192832	G	A	Genic		1192510..1194273	Rv1069c	hypothetical protein	10		N (Proline > Leucine)	ü	ü
1196508	C	T	Genic		1196279..1197115	Rv1072	transmembrane protein	3		N (Alanine > Valine)	ü	ü
1198276	G	A	Genic	fadA3	1198156..1199373	Rv1074c	beta-ketoacyl CoA thiolase FadA	1	Belongs to the thiolase family	S (Glycine > Glycine)	ü	ü
1200418	A	G	Intergenic								ü	ü
1203824	T	C	Genic		1203313..1204035	Rv1078	hypothetical protein	10	Prolin-rich	N (Isoleucine > Threonine)	ü	ü
1211369	A	C	Genic		1210595..1211383	Rv1086	(2Z-6E)-farnesyl diphosphate synthase	3		N (Serine > Arginine)	ü	ü
1215076	C	A	Intergenic								ü	ü
1220570	G	T	Intergenic								ü	ü
1220680	T	C	Genic	glyA1	1220574..1221854	Rv1093	serine hydroxymethyltransferase	7		N (Valine > Alanine)	ü	ü
1224367	T	C	Intergenic								ü	ü
1225198	C	T	Genic		1224385..1225260	Rv1096	glycosyl hydrolase	7		N (Proline > Serine)	ü	ü
1226077	G	A	Genic		1225263..1226144	Rv1097c	hypothetical protein	3		N (Proline > Leucine)	ü	ü
1228743	A	C	Genic		1228683..1229384	Rv1100	hypothetical protein	10	A core mycobacterial gene; conserved in mycobacterial strains	N (Threonine > Proline)	ü	ü
1230778	G	A	Genic	mazF3	1230660..1230971	Rv1102c	mRNA-interferase MazF3	0	Toxin, part of toxin-antitoxin (TA) operon with Rv1103c	N (Threonine > Isoleucine)	ü	ü
1234657	G	A	Genic	xseA	1234213..1235460	Rv1108c	exodeoxyribonuclease VII large subunit	2		S (Aspartate > Aspartate)	ü	ü
1235446	T	C	Genic	xseA	1234213..1235460	Rv1108c	exodeoxyribonuclease VII large subunit	2		S (Serine > Serine)	ü	ü
1235657	C	T	Genic		1235457..1236095	Rv1109c	hypothetical protein	10	A core mycobacterial gene; conserved in mycobacterial strains	N (Alanine > Threonine)	ü	ü
1238483	G	A	Genic		1238255..1239328	Rv1112	GTP-binding protein	10		N (Valine > Isoleucine)	ü	ü
1240241	T	C	Genic		1240187..1240885	Rv1115	hypothetical protein	3		N (Serine > Proline)	ü	ü
1244393	C	G	Genic	zwf1	1243707..1245107	Rv1121	glucose-6-phosphate 1-dehydrogenase	7		S (Valine > Valine)	ü	ü
1248382	A	G	Genic		1248082..1249326	Rv1125	hypothetical protein	10		N (Serine > Glycine)	ü	ü
1248936	G	C	Genic		1248082..1249326	Rv1125	hypothetical protein	10		S (Proline > Proline)	ü	ü
1248978	T	C	Genic		1248082..1249326	Rv1125	hypothetical protein	10		S (Alanine > Alanine)	ü	ü
1250340	A	G	Genic	ppdK	1249932..1251404	Rv1127c	pyruvate, phosphate dikinase PpdK	7		S (Alanine > Alanine)	ü	ü
1250357	T	G	Genic	ppdK	1249932..1251404	Rv1127c	pyruvate, phosphate dikinase PpdK	7		N (Threonine > Proline)	ü	ü
1251199	C	T	Genic	ppdK	1249932..1251404	Rv1127c	pyruvate, phosphate dikinase PpdK	7		N (Glycine > Glutamate)	ü	ü
1252164	T	C	Genic		1251617..1252972	Rv1128c	hypothetical protein	5	Repeat region (1251621..1252945). REP-3, len: 1325 nt. REP22G8, membrane of REP13E12 family	N (Glutamate > Glycine)	ü	ü
1254562	A	G	Genic	prpD	1254555..1256135	Rv1130	2-methylcitrate dehydratase	10		N (Aspartate > Glycine)	ü	ü
1254582	T	C	Genic	prpD	1254555..1256135	Rv1130	2-methylcitrate dehydratase	10		N (Phenylalanine > Leucine)	ü	ü
1256012	G	T	Genic	prpD	1254555..1256135	Rv1130	2-methylcitrate dehydratase	10		S (Arginine > Arginine)	ü	ü
1260537	C	T	Genic	metE	1259067..1261346	Rv1133c	5-methyltetrahydropteroyltriglutamate--homocysteine methyltransferase	7	Methionine synthase, vitamin-B12 independent isozyme	N (Arginine > Histidine)	ü	ü
1275608	G	T	Intergenic								ü	ü
1275957	T	C	Intergenic								ü	ü
1280689	T	C	Genic	omt	1279998..1280846	Rv1153c	O-methyltransferase	1		N (Aspartate > Glycine)	ü	ü
1280741	C	T	Genic	omt	1279998..1280846	Rv1153c	O-methyltransferase	1		N (Alanine > Threonine)	ü	ü
1281118	T	C	Genic		1280843..1281484	Rv1154c	hypothetical protein	10		N (Threonine > Alanine)	ü	ü
1281650	C	T	Genic		1281429..1281872	Rv1155	pyridoxine/pyridoxamine 5'-phosphate oxidase	10		S (Aspartate > Aspartate)	ü	ü
1281771	T	C	Genic		1281429..1281872	Rv1155	pyridoxine/pyridoxamine 5'-phosphate oxidase	10		N (Serine > Proline)	ü	ü
1287112	T	C	Intergenic								ü	ü
1288699	G	C	Genic	narG	1287328..1291026	Rv1161	nitrate reductase subunit alpha	7		N (Valine > Leucine)	ü	ü
1289789	A	G	Genic	narG	1287328..1291026	Rv1161	nitrate reductase subunit alpha	7		N (Aspartate > Glycine)	ü	ü
1292102	A	G	Genic	narH	1291065..1292741	Rv1162	nitrate reductase subunit beta	7		S (Proline > Proline)	ü	ü
1293114	C	T	Genic	narJ	1292798..1293403	Rv1163	nitrate reductase subunit delta	7		N (Proline > Leucine)	ü	×
1294004	C	T	Genic	narI	1293406..1294146	Rv1164	nitrate reductase subunit gamma	7		N (Alanine > Valine)	ü	ü
1302283	T	G	Genic	PE12	1301755..1302681	Rv1172c	PE family protein PE12	6	Member of the Mycobacterium tuberculosis PE family, PGRS subfamily of ala-, gly-rich proteins	N (Glutamine > Histidine)	ü	ü
1302899	A	G	Intergenic								ü	ü
1306259	A	G	Genic	fadH	1306202..1308226	Rv1175c	NADPH dependent 2,4-dienoyl-CoA reductase FadH	1		S (Alanine > Alanine)	ü	ü
1306281	A	C	Genic	fadH	1306202..1308226	Rv1175c	NADPH dependent 2,4-dienoyl-CoA reductase FadH	1		N (Isoleucine > Serine)	ü	ü
1307598	C	G	Genic	fadH	1306202..1308226	Rv1175c	NADPH dependent 2,4-dienoyl-CoA reductase FadH	1		N (Cysteine > Serine)	ü	ü
1307958	G	T	Genic	fadH	1306202..1308226	Rv1175c	NADPH dependent 2,4-dienoyl-CoA reductase FadH	1		N (Threonine > Asparagine)	ü	ü
1310316	C	T	Genic		1309364..1310452	Rv1178	aminotransferase	7		N (Alanine > Valine)	ü	ü
1315191	A	C	Genic	pks3	1313725..1315191	Rv1180	polyketide beta-ketoacyl synthase	1		N (Termination [ochre] > Tyrosine)	ü	ü
1315884	G	A	Genic	pks4	1315234..1319982	Rv1181	polyketide beta-ketoacyl synthase	1		S (Alanine > Alanine)	ü	ü
1316927	A	C	Genic	pks4	1315234..1319982	Rv1181	polyketide beta-ketoacyl synthase	1		N (Aspartate > Alanine)	ü	ü
1317991	G	C	Genic	pks4	1315234..1319982	Rv1181	polyketide beta-ketoacyl synthase	1		N (Alanine > Proline)	ü	ü
1324565	G	A	Genic		1324532..1325611	Rv1184c	hypothetical protein	3	This region is a possible MT-complex-specific genomic island	S (Arginine > Arginine)	ü	ü
1327890	G	A	Genic		1327689..1329305	Rv1186c	hypothetical protein	10		S (Aspartate > Aspartate)	ü	ü
1328687	G	C	Genic		1327689..1329305	Rv1186c	hypothetical protein	10		N (Proline > Alanine)	ü	ü
1346228	G	A	Genic	dapE	1345260..1346324	Rv1202	succinyl-diaminopimelate desuccinylase DapE	7		S (Proline > Proline)	ü	ü
1347173	C	T	Genic		1346936..1348624	Rv1204c	hypothetical protein	10		N (Leucine > Isoleucine)	ü	ü
1351172	A	G	Intergenic								ü	ü
1354643	A	C	Genic	glgA	1354498..1355661	Rv1212c	capsular glucan synthase	7		N (Leucine > Tryptophan)	ü	ü
1355349	C	T	Genic	glgA	1354498..1355661	Rv1212c	capsular glucan synthase	7		N (Valine > Isoleucine)	ü	ü
1355937	C	T	Genic	glgC	1355836..1357050	Rv1213	glucose-1-phosphate adenylyltransferase	7		S (Phenylalanine > Phenylalanine)	ü	ü
1358940	C	A	Genic		1357759..1359444	Rv1215c	hypothetical protein	10		N (Alanine > Serine)	ü	ü
1360209	T	C	Genic		1360155..1361801	Rv1217c	tetronasin ABC transporter integral membrane protein	3		S (Alanine > Alanine)	ü	ü
1362006	T	C	Genic		1361798..1362733	Rv1218c	tetronasin ABC transporter ATP-binding protein	3		N (Glutamine > Arginine)	ü	ü
1363023	C	G	Genic		1362723..1363361	Rv1219c	transcriptional regulator	9		N (Tryptophan > Cysteine)	ü	ü
1364961	A	C	Genic	sigE	1364413..1365186	Rv1221	ECF RNA polymerase sigma factor SigE	2	Alternative sigma factor of extracytoplasmic function (ECF) family	S (Glycine > Glycine)	ü	ü
1366736	T	C	Genic	htrA	1365875..1367461	Rv1223	serine protease HtrA	7		N (Phenylalanine > Leucine)	ü	ü
1367208	G	A	Genic	htrA	1365875..1367461	Rv1223	serine protease HtrA	7		N (Serine > Asparagine)	ü	ü
1367484	T	G	Genic	tatB	1367463..1367858	Rv1224	Sec-independent protein translocase protein TatB	3	A core mycobacterial gene; conserved in mycobacterial strains	N (Tryptophan > Glycine)	ü	ü
1368947	A	G	Genic		1368832..1370295	Rv1226c	transmembrane protein	3		N (Valine > Alanine)	ü	ü
1373909	A	G	Genic		1372962..1374197	Rv1230c	membrane protein	3		N (Serine > Proline)	ü	ü
1374065	T	C	Genic		1372962..1374197	Rv1230c	membrane protein	3		N (Serine > Glycine)	ü	ü
1375724	A	C	Genic		1374861..1376168	Rv1232c	hypothetical protein	10		N (Cysteine > Glycine)	ü	ü
1376624	C	T	Genic		1376230..1376826	Rv1233c	hypothetical protein	3		N (Glycine > Aspartate)	ü	ü
1376691	T	C	Genic		1376230..1376826	Rv1233c	hypothetical protein	3		N (Asparagine > Aspartate)	ü	ü
1377140	A	G	Genic		1376976..1377503	Rv1234	transmembrane protein	3		S (Glutamate > Glutamate)	ü	ü
1382628	T	C	Genic	corA	1381942..1383042	Rv1239c	magnesium and cobalt transport transmembrane protein CorA	3		N (Lysine > Glutamate)	ü	ü
1386922	C	T	Genic	lpqZ	1386857..1387717	Rv1244	lipoprotein LpqZ	3		S (Glycine > Glycine)	ü	ü
1387580	C	A	Genic	lpqZ	1386857..1387717	Rv1244	lipoprotein LpqZ	3		N (Glutamine > Lysine)	ü	ü
1390089	C	T	Genic		1389357..1393052	Rv1248c	multifunctional 2-oxoglutarate dehydrogenase E1 component /2-oxoglutarate dehydrogenase dihydrolipoyllysine-residue succinyltransferase	7	Multifunctional alpha-ketoglutarate metabolic enzyme. Cofactor: thiamine diphosphate	S (Alanine > Alanine)	ü	ü
1390763	C	T	Genic		1389357..1393052	Rv1248c	multifunctional 2-oxoglutarate dehydrogenase E1 component /2-oxoglutarate dehydrogenase dihydrolipoyllysine-residue succinyltransferase	7	Multifunctional alpha-ketoglutarate metabolic enzyme. Cofactor: thiamine diphosphate	N (Valine > Methionine)	ü	ü
1393003	T	G	Genic		1389357..1393052	Rv1248c	multifunctional 2-oxoglutarate dehydrogenase E1 component /2-oxoglutarate dehydrogenase dihydrolipoyllysine-residue succinyltransferase	7	Multifunctional alpha-ketoglutarate metabolic enzyme. Cofactor: thiamine diphosphate	N (Glutamate > Alanine)	ü	ü
1393626	A	G	Genic		1393194..1393982	Rv1249c	membrane protein	3	A core mycobacterial gene; conserved in mycobacterial strains	S (Leucine > Leucine)	ü	ü
1393700	C	T	Genic		1393194..1393982	Rv1249c	membrane protein	3	A core mycobacterial gene; conserved in mycobacterial strains	N (Alanine > Threonine)	ü	ü
1395010	A	G	Genic		1394179..1395918	Rv1250	MFS-type drug transporter	3	integral membrane protein	N (Arginine > Glycine)	ü	ü
1396922	T	C	Genic		1395821..1399240	Rv1251c	hypothetical protein	10	A core mycobacterial gene; conserved in mycobacterial strains	S (Threonine > Threonine)	ü	ü
1397201	A	G	Genic		1395821..1399240	Rv1251c	hypothetical protein	10	A core mycobacterial gene; conserved in mycobacterial strains	S (Asparagine > Asparagine)	ü	ü
1400396	A	G	Genic	deaD	1399970..1401661	Rv1253	ATP-dependent RNA helicase DeaD	2	Cold-shock DeaD-box protein; DeaD (ATP-dependent RNA helicase dead homolog)	N (Methionine > Valine)	ü	ü
1410062	G	C	Genic		1409938..1410372	Rv1262c	hypothetical protein	10		N (Proline > Arginine)	ü	ü
1411210	T	G	Genic	amiB2	1410431..1411819	Rv1263	amidase AmiB	7		S (Valine > Valine)	ü	ü
1412503	C	T	Genic		1411894..1413087	Rv1264	adenylyl cyclase	7	ATP pyrophosphate-lyase (adenylate cyclase). The N terminus seems to be a potential novel regulator of adenylyl cyclase activity (autoinhibitory domain). Belongs to the adenylyl cyclase class-4/guanylyl cyclase family	N (Arginine > Cysteine)	ü	ü
1413148	C	T	Intergenic								ü	ü
1414021	C	T	Genic	pknH	1413960..1415840	Rv1266c	serine/threonine-protein kinase PknH	9		N (Arginine > Glutamine)	ü	ü
1414629	T	A	Genic	pknH	1413960..1415840	Rv1266c	serine/threonine-protein kinase PknH	9		N (Leucine > Phenylalanine)	ü	ü
1414653	C	T	Genic	pknH	1413960..1415840	Rv1266c	serine/threonine-protein kinase PknH	9		S (Proline > Proline)	ü	ü
1417554	G	C	Intergenic								ü	ü
1423826	C	T	Genic		1422302..1424050	Rv1273c	drug ABC transporter ATP-binding protein	3		S (Alanine > Alanine)	ü	ü
1424699	T	C	Genic	lprB	1424197..1424754	Rv1274	lipoprotein LprB	3	A core mycobacterial gene; conserved in mycobacterial strains	N (Leucine > Proline)	ü	ü
1425319	G	A	Intergenic								ü	ü
1425641	T	A	Genic		1425438..1425914	Rv1276c	hypothetical protein	10		N (Threonine > Serine)	ü	ü
1427476	C	T	Genic		1427414..1430041	Rv1278	hypothetical protein	10	A core mycobacterial gene; conserved in mycobacterial strains	S (Phenylalanine > Phenylalanine)	ü	ü
1437438	C	A	Genic	canA	1437324..1437815	Rv1284	beta-carbonic anhydrase	7		S (Arginine > Arginine)	ü	ü
1440469	C	G	Genic		1438907..1440751	Rv1286	adenylyl-sulfate kinase	7		S (Proline > Proline)	ü	ü
1442734	C	G	Intergenic								ü	ü
1445781	A	G	Genic		1445499..1445834	Rv1291c	hypothetical protein	3		S (Alanine > Alanine)	ü	ü
1454811	C	T	Genic	rho	1453204..1455012	Rv1297	transcription termination factor Rho	2		S (Asparagine > Asparagine)	ü	ü
1455207	C	G	Genic	rpmE	1455163..1455405	Rv1298	50S ribosomal protein L31	2		S (Valine > Valine)	ü	ü
1456926	C	G	Genic	hemK	1456565..1457542	Rv1300	release factor glutamine methyltransferase	7		N (Alanine > Glycine)	ü	ü
1457144	C	T	Genic	hemK	1456565..1457542	Rv1300	release factor glutamine methyltransferase	7		N (Arginine > Cysteine)	ü	ü
1458076	T	G	Genic		1457558..1458211	Rv1301	threonylcarbamoyl-AMP synthase	10		S (Glycine > Glycine)	ü	ü
1458144	C	A	Genic		1457558..1458211	Rv1301	threonylcarbamoyl-AMP synthase	10		N (Proline > Glutamine)	ü	ü
1459364	T	G	Genic	rfe	1458295..1459509	Rv1302	decaprenyl-phosphate N-acetylglucosaminephosphotransferase	3		N (Valine > Glycine)	ü	ü
1460666	C	T	Genic	atpB	1460244..1460996	Rv1304	ATP synthase subunit A	7		S (Valine > Valine)	ü	ü
1467695	C	T	Genic		1467688..1468131	Rv1312	hypothetical protein	3		N (Alanine > Valine)	ü	ü
1467735	G	A	Genic		1467688..1468131	Rv1312	hypothetical protein	3		S (Glycine > Glycine)	ü	ü
1471217	C	T	Genic	murA	1470321..1471577	Rv1315	UDP-N-acetylgucosamine 1-carboxyvinyltransferase	3		S (Phenylalanine > Phenylalanine)	ü	ü
1471659	C	T	Intergenic								ü	ü
1478312	C	T	Genic	alkA	1477628..1479118	Rv1317c	bifunctional regulatory protein/DNA repair enzyme AlkA	2	Regulatory protein of adaptive response (methylphosphotriester-DNA--protein-cysteine S-methyltransferase)	S (Leucine > Leucine)	ü	ü
1479085	T	C	Genic	alkA	1477628..1479118	Rv1317c	bifunctional regulatory protein/DNA repair enzyme AlkA	2	Regulatory protein of adaptive response (methylphosphotriester-DNA--protein-cysteine S-methyltransferase)	N (Isoleucine > Valine)	ü	ü
1480972	T	C	Genic		1480894..1482501	Rv1319c	adenylate cyclase	7	ATP pyrophosphate-lyase (adenylyl cyclase)	S (Glutamate > Glutamate)	ü	ü
1482627	T	C	Genic		1482514..1484217	Rv1320c	adenylate cyclase	7	ATP pyrophosphate-lyase (adenylyl cyclase)	N (Threonine > Alanine)	ü	ü
1484708	A	C	Genic		1484279..1484959	Rv1321	endonuclease NucS	10		N (Serine > Arginine)	ü	ü
1489971	C	T	Intergenic								ü	ü
1490905	A	G	Genic	glgB	1490117..1492312	Rv1326c	1,4-alpha-glucan branching protein	7		N (Serine > Proline)	ü	ü
1490911	G	A	Genic	glgB	1490117..1492312	Rv1326c	1,4-alpha-glucan branching protein	7		N (Proline > Serine)	ü	ü
1492194	T	C	Genic	glgB	1490117..1492312	Rv1326c	1,4-alpha-glucan branching protein	7		N (Aspartate > Glycine)	ü	ü
1492605	C	T	Genic	glgE	1492320..1494425	Rv1327c	alpha-1,4-glucan: maltose-1-phosphatemaltosyltransferase	7		S (Alanine > Alanine)	ü	ü
1496158	A	G	Genic	glgP	1494564..1497155	Rv1328	glycogen phosphorylase	7		N (Aspartate > Glycine)	ü	ü
1496289	G	T	Genic	glgP	1494564..1497155	Rv1328	glycogen phosphorylase	7		N (Valine > Phenylalanine)	ü	ü
1496964	G	T	Genic	glgP	1494564..1497155	Rv1328	glycogen phosphorylase	7		N (Alanine > Serine)	ü	ü
1499274	C	G	Genic	pncB1	1499213..1500559	Rv1330c	nicotinic acid phosphoribosyltransferase PncB1	10		N (Glycine > Alanine)	ü	ü
1499291	C	T	Genic	pncB1	1499213..1500559	Rv1330c	nicotinic acid phosphoribosyltransferase PncB1	10		S (Glycine > Glycine)	ü	ü
1501979	G	A	Genic		1501599..1502633	Rv1333	hydrolase	7		S (Threonine > Threonine)	ü	ü
1505194	T	C	Genic	murI	1505075..1505890	Rv1338	glutamate racemase	3		S (Glycine > Glycine)	ü	ü
1505535	G	T	Genic	murI	1505075..1505890	Rv1338	glutamate racemase	3		N (Arginine > Leucine)	ü	ü
1505973	G	A	Genic		1505917..1506738	Rv1339	hypothetical protein	10		S (Arginine > Arginine)	ü	ü
1508682	T	G	Genic	lprD	1508543..1508923	Rv1343c	lipoprotein LprD	3	A core mycobacterial gene; conserved in mycobacterial strains	N (Glutamate > Alanine)	ü	ü
1523175	A	C	Genic	moeY	1521885..1524032	Rv1355c	molybdopterin biosynthesis protein MoeY	7		S (Alanine > Alanine)	ü	ü
1523791	A	G	Genic	moeY	1521885..1524032	Rv1355c	molybdopterin biosynthesis protein MoeY	7		N (Leucine > Proline)	ü	ü
1525390	G	C	Genic		1525293..1526216	Rv1357c	hypothetical protein	10		N (Threonine > Serine)	ü	ü
1526819	C	A	Genic		1526612..1530091	Rv1358	transcriptional regulator	9		S (Arginine > Arginine)	ü	ü
1527936	A	C	Genic		1526612..1530091	Rv1358	transcriptional regulator	9		N (Aspartate > Alanine)	ü	ü
1533208	C	G	Genic	PPE19	1532443..1533633	Rv1361c	PPE family protein PPE19	6	Member of the Mycobacterium tuberculosis PPE family of glycine-rich proteins. A core mycobacterial gene; conserved in mycobacterial strains	S (Glycine > Glycine)	ü	×
1533546	T	G	Genic	PPE19	1532443..1533633	Rv1361c	PPE family protein PPE19	6	Member of the Mycobacterium tuberculosis PPE family of glycine-rich proteins. A core mycobacterial gene; conserved in mycobacterial strains	N (Lysine > Glutamine)	ü	ü
1533547	C	A	Genic	PPE19	1532443..1533633	Rv1361c	PPE family protein PPE19	6	Member of the Mycobacterium tuberculosis PPE family of glycine-rich proteins. A core mycobacterial gene; conserved in mycobacterial strains	S (Alanine > Alanine)	ü	ü
1533550	G	C	Genic	PPE19	1532443..1533633	Rv1361c	PPE family protein PPE19	6	Member of the Mycobacterium tuberculosis PPE family of glycine-rich proteins. A core mycobacterial gene; conserved in mycobacterial strains	S (Alanine > Alanine)	ü	ü
1534303	A	C	Genic		1533948..1534610	Rv1362c	membrane protein	3		N (Valine > Glycine)	ü	ü
1536251	G	T	Genic		1535683..1537644	Rv1364c	sigma factor regulatory protein	10		N (Alanine > Glutamate)	ü	ü
1536939	C	T	Genic		1535683..1537644	Rv1364c	sigma factor regulatory protein	10		N (Alanine > Threonine)	ü	ü
1537926	C	T	Genic	rsfA	1537783..1538169	Rv1365c	anti-sigma-F factor antagonist RsfA	2	Anti-sigma factor antagonist (regulator of sigma F A)	N (Glutamate > Lysine)	ü	ü
1540141	T	C	Genic		1539512..1540645	Rv1367c	hypothetical protein	10		N (Isoleucine > Valine)	ü	ü
1544255	C	T	Genic		1543359..1544828	Rv1371	membrane protein	3		S (Arginine > Arginine)	ü	ü
1544460	A	G	Genic		1543359..1544828	Rv1371	membrane protein	3		N (Isoleucine > Valine)	ü	ü
1545049	A	C	Genic		1544825..1546006	Rv1372	alpha-pyrone synthesis polyketide synthase-like protein	10		N (Lysine > Asparagine)	ü	ü
1545125	A	G	Genic		1544825..1546006	Rv1372	alpha-pyrone synthesis polyketide synthase-like protein	10		N (Threonine > Alanine)	ü	ü
1546703	C	T	Genic		1546012..1546992	Rv1373	glycolipid sulfotransferase	7		N (Proline > Leucine)	ü	ü
1547125	T	C	Genic		1547072..1547530	Rv1374c	hypothetical protein	10		N (Threonine > Alanine)	ü	ü
1548087	G	A	Genic		1547832..1549151	Rv1375	hypothetical protein	10		N (Glycine > Arginine)	ü	ü
1548149	G	A	Genic		1547832..1549151	Rv1375	hypothetical protein	10		S (Proline > Proline)	ü	ü
1549854	G	C	Genic		1549148..1550641	Rv1376	hypothetical protein	10		N (Arginine > Proline)	ü	ü
1552547	G	A	Genic		1551228..1552655	Rv1378c	hypothetical protein	10		N (Arginine > Tryptophan)	ü	ü
1554752	G	T	Genic	pyrC	1554188..1555480	Rv1381	dihydroorotase	7		N (Valine > Phenylalanine)	ü	ü
1556323	C	G	Genic	carA	1555971..1557101	Rv1383	carbamoyl-phosphate synthase small subunit	7		N (Alanine > Glycine)	ü	ü
1559562	C	A	Genic	carB	1557101..1560448	Rv1384	carbamoyl-phosphate synthase large subunit	7		N (Alanine > Glutamate)	ü	ü
1559596	C	T	Genic	carB	1557101..1560448	Rv1384	carbamoyl-phosphate synthase large subunit	7		S (Histidine > Histidine)	ü	ü
1561903	A	C	Genic	PPE20	1561769..1563388	Rv1387	PPE family protein PPE20	6	A core mycobacterial gene; conserved in mycobacterial strains	S (Serine > Serine)	ü	ü
1562049	T	C	Genic	PPE20	1561769..1563388	Rv1387	PPE family protein PPE20	6		N (Valine > Alanine)	ü	ü
1563717	C	T	Genic	mihF	1563694..1564266	Rv1388	integration host factor MihF	2	A core mycobacterial gene; conserved in mycobacterial strains	S (Valine > Valine)	ü	ü
1564898	C	G	Genic	gmk	1564401..1565027	Rv1389	guanylate kinase	7		S (Arginine > Arginine)	ü	ü
1567109	C	T	Genic	metK	1566825..1568036	Rv1392	S-adenosylmethionine synthetase	7		S (Cysteine > Cysteine)	ü	ü
1567408	G	A	Genic	metK	1566825..1568036	Rv1392	S-adenosylmethionine synthetase	7		N (Arginine > Glutamine)	ü	ü
1570566	C	A	Genic	cyp132	1569584..1570969	Rv1394c	cytochrome P450 Cyp132	7		N (Arginine > Leucine)	ü	ü
1573660	T	G	Genic	PE-PGRS25	1572127..1573857	Rv1396c	PE-PGRS family protein PE_PGRS25	6		N (Arginine > Serine)	ü	ü
1573968	C	T	Intergenic								ü	ü
1574206	T	C	Genic	vapC10	1574112..1574513	Rv1397c	ribonuclease VapC10	0	Toxin, part of toxin-antitoxin (TA) operon with Rv1398c, contains PIN domain. This region is a possible MT-complex specific genomic island	N (Aspartate > Glycine)	ü	ü
1575674	G	C	Genic	nlhH	1574850..1575809	Rv1399c	carboxylesterase NlhH	7		N (Proline > Alanine)	ü	ü
1582051	T	C	Intergenic								ü	ü
1584379	A	C	Genic	fmu	1583101..1584474	Rv1407	16S rRNA M5c967 methyltransferase	2	Sun protein; Fmu protein	N (Isoleucine > Leucine)	ü	ü
1585283	A	C	Genic	ribG	1585194..1586213	Rv1409	bifunctional riboflavin biosynthesis diaminohydroxyphosphoribosylaminopyrimidine deaminase/5-amino-6-(5phosphoribosylamino) uracil reductase	7		N (Lysine > Asparagine)	ü	ü
1585404	G	A	Genic	ribG	1585194..1586213	Rv1409	bifunctional riboflavin biosynthesis diaminohydroxyphosphoribosylaminopyrimidine deaminase/5-amino-6-(5phosphoribosylamino) uracil reductase	7		N (Alanine > Threonine)	ü	ü
1588899	G	T	Genic	ribC	1588567..1589172	Rv1412	riboflavin synthase	7		S (Alanine > Alanine)	ü	ü
1589311	T	G	Intergenic								ü	ü
1593456	C	T	Intergenic								ü	ü
1596734	C	T	Genic		1595979..1596884	Rv1421	hypothetical protein	10		S (Arginine > Arginine)	ü	ü
1600685	C	T	Genic		1599658..1601037	Rv1425	diacylglycerol O-acyltransferase	10		N (Proline > Leucine)	ü	ü
1606157	A	G	Intergenic								ü	ü
1608276	A	C	Genic		1608083..1609852	Rv1431	hypothetical protein	3		N (Asparagine > Threonine)	ü	ü
1609445	A	C	Genic		1608083..1609852	Rv1431	hypothetical protein	3		N (Lysine > Glutamine)	ü	ü
1609840	A	G	Genic		1608083..1609852	Rv1431	hypothetical protein	3		S (Proline > Proline)	ü	ü
1611283	T	C	Intergenic								ü	ü
1612752	C	T	Genic		1612342..1612950	Rv1435c	hypothetical protein	3		N (Alanine > Threonine)	ü	ü
1613035	T	C	Intergenic								ü	ü
1616069	T	C	Genic	tpi	1615564..1616349	Rv1438	triosephosphate isomerase	7		N (Isoleucine > Threonine)	ü	ü
1622763	C	T	Intergenic								ü	ü
1624791	C	G	Genic	opcA	1624454..1625365	Rv1446c	OXPP cycle protein OpcA	7		N (Arginine > Proline)	ü	ü
1627351	T	C	Genic	tal	1626959..1628080	Rv1448c	transaldolase	7		N (Threonine > Alanine)	ü	ü
1630148	A	C	Genic	tkt	1628097..1630199	Rv1449c	transketolase	7		N (Tyrosine > Aspartate)	ü	ü
1631526	A	G	Genic	PE_PGRS27	1630638..1634627	Rv1450c	PE-PGRS family protein PE_PGRS27	6	Member of the Mycobacterium tuberculosis PE family, PGRS subfamily of ala-, gly-rich proteins	S (Glycine > Glycine)	×	ü
1631596	C	G	Genic	PE_PGRS27	1630638..1634627	Rv1450c	PE-PGRS family protein PE_PGRS27	6	Member of the Mycobacterium tuberculosis PE family, PGRS subfamily of ala-, gly-rich proteins	N (Glycine > Alanine)	×	ü
1635230	G	A	Genic		1635029..1635955	Rv1451	protoheme IX farnesyltransferase	7		N (Alanine > Threonine)	ü	ü
1638182	C	T	Genic	PE-PGRS28	1636004..1638229	Rv1452c	PE-PGRS family protein PE_PGRS28	6	Member of Mycobacterium tuberculosis PE family, PGRS subfamily of ala-,gly-rich proteins - repeat region (1637133..1638392). 1260 bp imperfect direct repeat 1, second copy at 1633531..1634790	S (Serine > Leucine)	ü	ü
1638183	G	A	Genic	PE-PGRS28	1636004..1638229	Rv1452c	PE-PGRS family protein PE_PGRS28	6	Member of Mycobacterium tuberculosis PE family, PGRS subfamily of ala-,gly-rich proteins - repeat region (1637133..1638392). 1260 bp imperfect direct repeat 1, second copy at 1633531..1634790	S (Serine > Leucine)	ü	ü
1638188	C	T	Genic	PE-PGRS28	1636004..1638229	Rv1452c	PE-PGRS family protein PE_PGRS28	6	Member of Mycobacterium tuberculosis PE family, PGRS subfamily of ala-,gly-rich proteins - repeat region (1637133..1638392). 1260 bp imperfect direct repeat 1, second copy at 1633531..1634790	S (Alanine > Alanine)	ü	ü
1638191	C	G	Genic	PE-PGRS28	1636004..1638229	Rv1452c	PE-PGRS family protein PE_PGRS28	6	Member of Mycobacterium tuberculosis PE family, PGRS subfamily of ala-,gly-rich proteins - repeat region (1637133..1638392). 1260 bp imperfect direct repeat 1, second copy at 1633531..1634790	S (Alanine > Alanine)	ü	ü
1638194	G	C	Genic	PE-PGRS28	1636004..1638229	Rv1452c	PE-PGRS family protein PE_PGRS28	6	Member of Mycobacterium tuberculosis PE family, PGRS subfamily of ala-,gly-rich proteins - repeat region (1637133..1638392). 1260 bp imperfect direct repeat 1, second copy at 1633531..1634790	S (Alanine > Alanine)	ü	ü
1638211	T	C	Genic	PE-PGRS28	1636004..1638229	Rv1452c	PE-PGRS family protein PE_PGRS28	6	Member of Mycobacterium tuberculosis PE family, PGRS subfamily of ala-,gly-rich proteins - repeat region (1637133..1638392). 1260 bp imperfect direct repeat 1, second copy at 1633531..1634790	N (Threonine > Alanine)	ü	ü
1638212	T	C	Genic	PE-PGRS28	1636004..1638229	Rv1452c	PE-PGRS family protein PE_PGRS28	6	Member of Mycobacterium tuberculosis PE family, PGRS subfamily of ala-,gly-rich proteins - repeat region (1637133..1638392). 1260 bp imperfect direct repeat 1, second copy at 1633531..1634790	S (Valine > Valine)	ü	ü
1639418	A	G	Genic		1638381..1639646	Rv1453	transcriptional activator protein	9		S (Leucine > Leucine)	ü	ü
1639594	C	A	Genic		1638381..1639646	Rv1453	transcriptional activator protein	9		N (Proline > Glutamine)	ü	ü
1639643	T	C	Genic		1638381..1639646	Rv1453	transcriptional activator protein	9		S (Arginine > Arginine)	ü	ü
1640442	C	T	Genic	qor	1639674..1640660	Rv1454c	quinone reductase	7		S (Glycine > Glycine)	ü	ü
1645802	T	C	Genic		1644363..1646138	Rv1459c	alpha-(1>6)-mannopyranosyltransferase	3		N (Lysine > Glutamate)	ü	ü
1646777	A	T	Genic		1646186..1646992	Rv1460	transcriptional regulator	9		N (Isoleucine > Phenylalanine)	ü	ü
1646982	C	T	Genic		1646186..1646992	Rv1460	transcriptional regulator	9		N (Alanine > Valine)	ü	ü
1650072	A	G	Genic		1649526..1650719	Rv1462	hypothetical protein	10		N (Asparagine > Aspartate)	ü	ü
1650880	C	T	Genic		1650716..1651516	Rv1463	ABC transporter ATP-binding protein	3		S (Alanine > Alanine)	ü	ü
1659994	C	T	Genic	echA12	1659763..1660620	Rv1472	enoyl-CoA hydratase EchA12	1		N (Proline > Serine)	ü	ü
1661870	G	A	Genic		1660656..1662284	Rv1473	macrolide ABC transporter ATP-binding protein	3		S (Arginine > Arginine)	ü	ü
1662558	T	C	Genic		1662381..1662572	Rv1473A	transcriptional regulator	9		N (Serine > Proline)	ü	ü
1662719	G	C	Genic		1662641..1663204	Rv1474c	transcriptional regulator	9		S (Alanine > Alanine)	ü	ü
1664286	G	A	Genic	can	1663215..1666046	Rv1475c	iron-regulated aconitate hydratase	7		S (Aspartate > Aspartate)	ü	ü
1671658	C	T	Genic		1671377..1672384	Rv1481	membrane protein	3		S (Arginine > Arginine)	ü	ü
1672136	A	G	Genic		1671377..1672384	Rv1481	membrane protein	3		N (Asparagine > Aspartate)	ü	ü
1672389	T	C	Intergenic								ü	ü
1676290	C	A	Genic		1676017..1676883	Rv1486c	hypothetical protein	10		N (Lysine > Asparagine)	ü	ü
1681928	C	T	Genic		1681208..1681966	Rv1491c	TVP38/TMEM64 family membrane protein	3		S (Valine > Valine)	ü	ü
1684979	T	C	Genic	mutB	1684005..1686257	Rv1493	methylmalonyl-CoA mutase large subunit	1		S (Serine > Serine)	ü	ü
1686269	C	T	Intergenic								ü	ü
1686305	C	T	Genic	mazE4	1686271..1686573	Rv1494	antitoxin MazE4	0		N (Serine > Leucine)	ü	ü
1688300	T	C	Genic	lipL	1687941..1689230	Rv1497	esterase LipL	7		S (Phenylalanine > Phenylalanine)	ü	ü
1689349	C	T	Genic		1689303..1689920	Rv1498c	methyltransferase	7		N (Arginine > Histidine)	ü	ü
1690345	A	G	Genic		1690134..1690346	Rv1498A	hypothetical protein	10		N (Methionine > Threonine)	ü	ü
1690984	C	G	Genic		1690850..1691878	Rv1500	glycosyltransferase	7		N (Aspartate > Glutamate)	ü	ü
1692141	A	C	Genic		1691890..1692711	Rv1501	hypothetical protein	10		S (Isoleucine > Isoleucine)	ü	ü
1693561	A	G	Genic		1692924..1693823	Rv1502	hypothetical protein	8		N (Tyrosine > Cysteine)	ü	ü
1693733	C	T	Genic		1692924..1693823	Rv1502	hypothetical protein	8		S (Cysteine > Cysteine)	ü	ü
1694199	C	T	Intergenic								ü	ü
1694547	A	C	Intergenic								ü	ü
1695674	G	A	Genic		1695281..1695946	Rv1505c	hypothetical protein	10		S (Tyrosine > Tyrosine)	ü	ü
1709432	C	T	Genic		1708871..1709635	Rv1517	hypothetical protein	3		N (Leucine > Phenylalanine)	ü	ü
1710441	C	A	Genic		1709644..1710603	Rv1518	hypothetical protein	10		N (Serine > Arginine)	ü	ü
1710592	A	C	Genic		1709644..1710603	Rv1518	hypothetical protein	10		N (Methionine > Leucine)	ü	ü
1711336	G	A	Genic		1711028..1712068	Rv1520	sugar transferase	7		S (Glutamine > Glutamine)	ü	ü
1712522	G	T	Genic	fadD25	1712302..1714053	Rv1521	fatty-acid--CoA ligase FadD25	1	Fatty-acid-AMP synthetase (fatty-acid-AMP synthase)	N (Serine > Isoleucine)	ü	ü
1713192	A	G	Genic	fadD25	1712302..1714053	Rv1521	fatty-acid--CoA ligase FadD25	1	Fatty-acid-AMP synthetase (fatty-acid-AMP synthase)	S (Valine > Valine)	ü	ü
1714290	G	T	Genic	mmpL12	1714172..1717612	Rv1522c	transmembrane transport protein MmpL12	3		N (Serine > Termination [amber])	ü	ü
1716472	A	G	Genic	mmpL12	1714172..1717612	Rv1522c	transmembrane transport protein MmpL12	3		N (Serine > Proline)	ü	ü
1719391	C	T	Genic		1718726..1719970	Rv1524	glycosyltransferase	7		S (Phenylalanine > Phenylalanine)	ü	ü
1723697	C	A	Genic	pks5	1722083..1728409	Rv1527c	polyketide synthase	1		S (Valine > Valine)	ü	ü
1724095	A	G	Genic	pks5	1722083..1728409	Rv1527c	polyketide synthase	1		N (Phenylalanine > Leucine)	ü	ü
1726816	G	T	Genic	pks5	1722083..1728409	Rv1527c	polyketide synthase	1		N (Proline > Threonine)	ü	ü
1728837	A	G	Intergenic								ü	ü
1730367	A	G	Genic	fadD24	1729502..1731256	Rv1529	fatty-acid--CoA ligase FadD24	1	Fatty-acid-AMP synthetase (fatty-acid-AMP synthase)	N (Aspartate > Glycine)	ü	ü
1732361	C	T	Genic	adh	1731373..1732476	Rv1530	alcohol dehydrogenase	7		N (Proline > Leucine)	ü	ü
1739294	C	G	Genic	ileS	1736519..1739644	Rv1536	isoleucyl--tRNA ligase	2		N (Proline > Alanine)	ü	ü
1749146	T	C	Genic	dnaE1	1747694..1751248	Rv1547	DNA polymerase III subunit alpha	2	DnaE1 (DNA nucleotidyltransferase)	S (Leucine > Leucine)	ü	ü
1750921	C	A	Genic	dnaE1	1747694..1751248	Rv1547	DNA polymerase III subunit alpha	2	DnaE1 (DNA nucleotidyltransferase)	S (Alanine > Alanine)	ü	ü
1752561	T	C	Genic	PPE21	1751297..1753333	Rv1548c	PPE family protein PPE21	6	Member of the Mycobacterium tuberculosis PPE protein family	N (Aspartate > Glycine)	ü	ü
1753473	G	C	Intergenic								ü	ü
1754195	G	A	Genic	fadD11	1753716..1755431	Rv1550	fatty-acid-CoA ligase FadD11	1	Fatty-acid-CoA synthetase (fatty-acid-CoA synthase)	S (Glycine > Glycine)	ü	ü
1754572	T	C	Genic	fadD11	1753716..1755431	Rv1550	fatty-acid-CoA ligase FadD11	1	Fatty-acid-CoA synthetase (fatty-acid-CoA synthase)	N (Leucine > Serine)	ü	ü
1757541	A	G	Intergenic								ü	ü
1759252	G	T	Genic	frdA	1757681..1759432	Rv1552	fumarate reductase flavoprotein subunit	7		S (Serine > Serine)	ü	ü
1760292	A	G	Genic	frdC	1760175..1760555	Rv1554	fumarate reductase membrane anchor subunit	7		N (Methionine > Valine)	ü	ü
1760923	T	C	Genic	frdD	1760552..1760929	Rv1555	fumarate reductase membrane anchor subunit	7		S (Threonine > Threonine)	ü	ü
1766620	C	T	Genic	treZ	1765400..1767142	Rv1562c	malto-oligosyltrehalose trehalohydrolase	0		N (Alanine > Threonine)	ü	ü
1775167	G	A	Intergenic								ü	ü
1778259	C	T	Genic	bioD	1777859..1778539	Rv1570	ATP-dependent dethiobiotin synthetase BioD	7		N (Alanine > Valine)	×	ü
1792777	T	C	Genic		1792400..1793740	Rv1592c	hypothetical protein	10		N (Isoleucine > Valine)	ü	ü
1792778	T	C	Genic		1792400..1793740	Rv1592c	hypothetical protein	10		S (Glutamate > Glutamate)	ü	ü
1794234	G	A	Genic		1793997..1794707	Rv1593c	hypothetical protein	10		S (Phenylalanine > Phenylalanine)	ü	ü
1797577	A	G	Genic	nadC	1797388..1798245	Rv1596	nicotinate-nucleotide pyrophosphatase	7		N (Asparagine > Aspartate)	ü	ü
1798355	G	A	Genic		1798294..1799052	Rv1597	hypothetical protein	10		N (Glycine > Aspartate)	ü	ü
1798570	C	A	Genic		1798294..1799052	Rv1597	hypothetical protein	10		N (Leucine > Methionine)	ü	ü
1803265	G	A	Genic	hisH	1802664..1803284	Rv1602	imidazole glycerol phosphate synthase subunit HisH	7		N (Serine > Asparagine)	ü	ü
1804248	G	A	Genic	impA	1804039..1804851	Rv1604	inositol-monophosphatase ImpA	7		S (Glutamate > Glutamate)	ü	ü
1804315	T	C	Genic	impA	1804039..1804851	Rv1604	inositol-monophosphatase ImpA	7		N (Tyrosine > Histidine)	ü	ü
1804409	C	A	Genic	impA	1804039..1804851	Rv1604	inositol-monophosphatase ImpA	7		N (Proline > Glutamine)	ü	ü
1804790	C	T	Genic	impA	1804039..1804851	Rv1604	inositol-monophosphatase ImpA	7		N (Proline > Leucine)	ü	ü
1805214	C	T	Genic	hisF	1804853..1805656	Rv1605	imidazole glycerol phosphate synthase subunit HisF	7		N (Proline > Leucine)	ü	ü
1815222	T	C	Intergenic								ü	ü
1817976	A	T	Genic	tesB1	1817615..1818517	Rv1618	acyl-CoA thioesterase II	1		N (Histidine > Leucine)	ü	ü
1823384	G	C	Genic	cydB	1823360..1824400	Rv1622c	cytochrome D ubiquinol oxidase subunit II CydB	7		S (Threonine > Threonine)	ü	ü
1826054	T	C	Genic		1825998..1826585	Rv1624c	membrane protein	3		N (Threonine > Alanine)	ü	ü
1827304	C	T	Genic	cya	1826614..1827945	Rv1625c	adenylate cyclase	7		S (Alanine > Alanine)	ü	ü
1827805	C	T	Genic	cya	1826614..1827945	Rv1625c	adenylate cyclase	7		S (Valine > Valine)	ü	ü
1828000	G	A	Intergenic								ü	ü
1828389	C	T	Genic		1828180..1828797	Rv1626	two component system transcriptional regulator	9		S (Arginine > Arginine)	ü	ü
1830284	G	A	Genic		1830070..1830561	Rv1628c	hypothetical protein	10		N (Alanine > Valine)	ü	ü
1830295	G	A	Genic		1830070..1830561	Rv1628c	hypothetical protein	10		S (Phenylalanine > Phenylalanine)	ü	ü
1834859	G	A	Genic	rpsA	1833542..1834987	Rv1630	30S ribosomal protein S1	2		N (Alanine > Threonine)	ü	ü
1836286	G	C	Intergenic								ü	ü
1836857	G	T	Intergenic								ü	ü
1838287	A	T	Genic	uvrB	1837075..1839171	Rv1633	excinuclease ABC subunit UvrB	2		N (Threonine > Serine)	ü	ü
1839204	G	C	Genic		1839168..1840583	Rv1634	multidrug-efflux transporter	3	Drug efflux membrane protein	N (Glutamate > Glutamine)	ü	ü
1839260	T	G	Genic		1839168..1840583	Rv1634	multidrug-efflux transporter	3	Drug efflux membrane protein	S (Leucine > Leucine)	ü	ü
1839759	G	C	Genic		1839168..1840583	Rv1634	multidrug-efflux transporter	3	Drug efflux membrane protein	N (Glycine > Arginine)	ü	ü
1847919	C	G	Genic		1846989..1848458	Rv1639c	hypothetical protein	3		S (Threonine > Threonine)	ü	ü
1849205	T	C	Genic	lysX	1848517..1852035	Rv1640c	bifunctional lysine--tRNA ligase/phosphatidylglycerol lysyltransferase	2		N (Aspartate > Glycine)	ü	ü
1849609	T	C	Genic	lysX	1848517..1852035	Rv1640c	bifunctional lysine--tRNA ligase/phosphatidylglycerol lysyltransferase	2		S (Arginine > Arginine)	ü	ü
1849729	G	T	Genic	lysX	1848517..1852035	Rv1640c	bifunctional lysine--tRNA ligase/phosphatidylglycerol lysyltransferase	2		N (Aspartate > Glutamate)	ü	ü
1852372	G	T	Genic	infC	1852273..1852878	Rv1641	initiation factor IF-3	2		N (Alanine > Serine)	ü	ü
1854300	T	C	Genic	tsnR	1853606..1854388	Rv1644	23S rRNA methyltransferase TsnR	2		N (Leucine > Proline)	ü	ü
1856777	G	C	Genic		1856774..1857724	Rv1647	adenylate cyclase	10	ATP pyrophosphate-lyase (adenylyl cyclase)	N (Alanine > Proline)	ü	ü
1859559	C	A	Genic	pheS	1858733..1859758	Rv1649	phenylalanine--tRNA ligase subunit alpha	2		N (Alanine > Aspartate)	ü	ü
1860392	C	T	Genic	pheT	1859758..1862253	Rv1650	phenylalanine--tRNA ligase subunit beta	2		N (Alanine > Valine)	ü	ü
1872959	A	G	Genic	argH	1872639..1874051	Rv1659	argininosuccinate lyase	7		S (Arginine > Arginine)	×	ü
1877311	C	T	Genic	pks7	1875304..1881684	Rv1661	polyketide synthase	1		N (Arginine > Tryptophan)	ü	ü
1878829	T	C	Genic	pks7	1875304..1881684	Rv1661	polyketide synthase	1		N (Serine > Proline)	ü	ü
1881935	G	T	Genic	pks8	1881704..1886512	Rv1662	polyketide synthase	1		N (Aspartate > Tyrosine)	ü	ü
1882180	C	T	Genic	pks8	1881704..1886512	Rv1662	polyketide synthase	1		S (Alanine > Alanine)	ü	ü
1884126	C	T	Genic	pks8	1881704..1886512	Rv1662	polyketide synthase	1		N (Alanine > Valine)	ü	ü
1884511	G	C	Genic	pks8	1881704..1886512	Rv1662	polyketide synthase	1		S (Valine > Valine)	ü	ü
1885481	C	G	Genic	pks8	1881704..1886512	Rv1662	polyketide synthase	1		N (Arginine > Glycine)	ü	ü
1885772	G	A	Genic	pks8	1881704..1886512	Rv1662	polyketide synthase	1		N (Alanine > Threonine)	ü	ü
1886109	A	G	Genic	pks8	1881704..1886512	Rv1662	polyketide synthase	1		N (Tyrosine > Cysteine)	ü	ü
1888128	G	A	Genic	pks9	1888026..1891079	Rv1664	polyketide synthase	1		N (Alanine > Threonine)	ü	ü
1889073	G	C	Genic	pks9	1888026..1891079	Rv1664	polyketide synthase	1		N (Alanine > Proline)	ü	ü
1893473	G	A	Genic	cyp139	1892270..1893562	Rv1666c	cytochrome P450 Cyp139	7		S (Threonine > Threonine)	ü	ü
1894422	A	G	Intergenic								ü	ü
1896864	A	G	Genic		1896475..1896867	Rv1671	membrane protein	3		S (Valine > Valine)	ü	ü
1900021	C	T	Intergenic								ü	ü
1900800	A	G	Genic	cmr	1900241..1900975	Rv1675c	HTH-type transcriptional regulator Cmr	9		N (Valine > Alanine)	ü	ü
1901401	G	A	Genic		1901047..1901751	Rv1676	hypothetical protein	10		N (Aspartate > Asparagine)	×	ü
1901493	T	C	Genic		1901047..1901751	Rv1676	hypothetical protein	10		S (Serine > Serine)	ü	ü
1903173	C	T	Genic		1902397..1903299	Rv1678	integral membrane protein	3		S (Isoleucine > Isoleucine)	ü	ü
1906312	T	C	Intergenic								ü	ü
1906336	A	G	Intergenic								ü	ü
1907296	G	C	Genic		1906403..1907320	Rv1682	hypothetical protein	10		S (Alanine > Alanine)	ü	ü
1912024	C	A	Genic		1911401..1912081	Rv1686c	ABC transporter permease	3		S (Threonine > Threonine)	ü	ü
1912582	G	A	Genic		1912153..1912920	Rv1687c	ABC transporter ATP-binding protein	3		S (Alanine > Alanine)	ü	ü
1914570	A	C	Genic	tyrS	1913602..1914876	Rv1689	tyrosine--tRNA ligase	2	Tyrosyl-tRNA synthase TyrS	S (Alanine > Alanine)	ü	ü
1916137	A	G	Genic		1915949..1916701	Rv1691	hypothetical protein	10		S (Leucine > Leucine)	ü	ü
1917972	A	G	Genic	tlyA	1917940..1918746	Rv1694	16S/23S rRNA (cytidine-2'-O)-methyltransferaseTlyA	0		S (Leucine > Leucine)	ü	ü
1920120	G	T	Genic	recN	1919683..1921446	Rv1696	DNA repair protein RecN	2	Recombination protein N	S (Proline > Proline)	ü	ü
1924959	T	C	Genic	pyrG	1923829..1925589	Rv1699	CTP synthase	7		S (Glycine > Glycine)	ü	ü
1929580	C	T	Genic		1929131..1929880	Rv1703c	methyltransferase	7		N (Glycine > Serine)	ü	ü
1931093	C	T	Genic	cycA	1929786..1931456	Rv1704c	D-serine/alanine/glycine transporter protein CycA	3		N (Glycine > Serine)	ü	ü
1931179	C	A	Genic	cycA	1929786..1931456	Rv1704c	D-serine/alanine/glycine transporter protein CycA	3		N (Arginine > Leucine)	ü	ü
1931470	G	A	Intergenic								ü	ü
1931718	G	C	Genic	PPE22	1931497..1932654	Rv1705c	PPE family protein PPE22	6	Member of the Mycobacterium tuberculosis PPE protein family	N (Leucine > Valine)	ü	ü
1932650	T	G	Genic	PPE22	1931497..1932654	Rv1705c	PPE family protein PPE22	6	Member of the Mycobacterium tuberculosis PPE protein family	N (Aspartate > Alanine)	ü	×
1933988	G	A	Intergenic								ü	ü
1935695	T	G	Genic		1934882..1936342	Rv1707	transmembrane protein	3	Probable transmembrane protein, possibly involved in transport of sulfate	N (Phenylalanine > Cysteine)	ü	ü
1936194	G	A	Genic		1934882..1936342	Rv1707	transmembrane protein	3	Probable transmembrane protein, possibly involved in transport of sulfate	N (Arginine > Glutamine)	ü	ü
1936525	G	A	Genic		1936360..1937316	Rv1708	initiation inhibitor protein	3		N (Alanine > Threonine)	ü	ü
1944107	A	G	Genic		1943576..1944406	Rv1716	hypothetical protein	10		N (Serine > Glycine)	ü	ü
1944402	T	C	Genic		1943576..1944406	Rv1716	hypothetical protein	10		N (Valine > Alanine)	ü	ü
1947951	G	A	Genic		1947861..1949345	Rv1722	carboxylase	1		N (Valine > Methionine)	ü	ü
1949081	C	T	Genic		1947861..1949345	Rv1722	carboxylase	1		S (Arginine > Arginine)	ü	ü
1950484	G	A	Genic		1949342..1950589	Rv1723	hydrolase	7		S (Leucine > Leucine)	ü	ü
1950767	T	C	Genic		1950632..1951051	Rv1724c	hypothetical protein	10		S (Lysine > Lysine)	ü	ü
1951764	G	A	Intergenic								ü	ü
1952827	C	T	Genic		1951852..1953237	Rv1726	oxidoreductase	7		N (Histidine > Tyrosine)	ü	ü
1953335	A	T	Genic		1953270..1953839	Rv1727	hypothetical protein	10		N (Glutamate > Aspartate)	ü	ü
1956523	C	A	Genic		1955692..1957245	Rv1730c	penicillin-binding protein	3		S (Threonine > Threonine)	ü	ü
1957346	T	C	Intergenic								ü	ü
1960284	C	A	Genic		1959855..1960487	Rv1733c	transmembrane protein	3		N (Glutamine > Histidine)	ü	ü
1963050	T	C	Genic	narX	1962228..1964186	Rv1736c	nitrate reductase-like protein NarX	7	Contains three domains: N-terminus respiratory nitrate reductase 1 alpha chain. Central region respiratory nitrate reductase (delta chain), C-terminus respiratory nitrate reductase (gamma chain)	S (Alanine > Alanine)	ü	ü
1963957	T	C	Genic	narX	1962228..1964186	Rv1736c	nitrate reductase-like protein NarX	7	Contains three domains: N-terminus respiratory nitrate reductase 1 alpha chain. Central region respiratory nitrate reductase (delta chain), C-terminus respiratory nitrate reductase (gamma chain)	N (Aspartate > Glycine)	×	ü
1964030	C	G	Genic	narX	1962228..1964186	Rv1736c	nitrate reductase-like protein NarX	7	Contains three domains: N-terminus respiratory nitrate reductase 1 alpha chain. Central region respiratory nitrate reductase (delta chain), C-terminus respiratory nitrate reductase (gamma chain)	N (Aspartate > Histidine)	×	ü
1965434	A	G	Intergenic								ü	ü
1967237	C	A	Genic		1965955..1967637	Rv1739c	sulfate ABC transporter permease	3		N (Arginine > Leucine)	ü	ü
1968116	A	C	Genic	vapC34	1967917..1968165	Rv1741	ribonuclease VapC34	0	Toxin, part of toxin-antitoxin (TA) operon with Rv1741, contains PIN domain	N (Lysine > Threonine)	ü	ü
1971029	C	T	Genic		1970989..1971390	Rv1744c	membrane protein	3		N (Arginine > Glutamine)	ü	ü
1971461	G	T	Genic	idi	1971380..1971991	Rv1745c	isopentenyl-diphosphate delta-isomerase	7		N (Tyrosine > Termination [ochre])	ü	ü
1971725	G	C	Genic	idi	1971380..1971991	Rv1745c	isopentenyl-diphosphate delta-isomerase	7		S (Arginine > Arginine)	ü	ü
1973110	G	A	Genic	pknF	1972138..1973568	Rv1746	serine/threonine-protein kinase PknF	9		N (Alanine > Threonine)	ü	ü
1975960	G	T	Genic		1973630..1976227	Rv1747	ABC transporter ATP-binding protein/permease	3		S (Serine > Serine)	ü	ü
1977247	C	A	Genic		1976600..1977331	Rv1748	hypothetical protein	10		S (Arginine > Arginine)	ü	ü
1980552	T	C	Genic		1979621..1981003	Rv1751	oxidoreductase	7		N (Methionine > Threonine)	ü	ü
1980935	G	C	Genic		1979621..1981003	Rv1751	oxidoreductase	7		N (Valine > Leucine)	ü	ü
1983195	A	G	Genic	PPE24	1981614..1984775	Rv1753c	PPE family protein PPE24	6	Member of the Mycobacterium tuberculosis PPE protein family. Repeat region (1983121..1983198). 78 bp imperfect direct repeat 3	S (Glycine > Glycine)	×	ü
1983198	C	G	Genic	PPE24	1981614..1984775	Rv1753c	PPE family protein PPE24	6	Member of the Mycobacterium tuberculosis PPE protein family. Repeat region (1983121..1983198). 78 bp imperfect direct repeat 3	S (Valine > Valine)	×	ü
1983313	T	G	Genic	PPE24	1981614..1984775	Rv1753c	PPE family protein PPE24	6	Member of the Mycobacterium tuberculosis PPE protein family - repeat region (1983277..1983354). 78 bp imperfect direct repeat 1	N (Asparagine > Threonine)	ü	ü
1985034	T	C	Genic		1984979..1986670	Rv1754c	hypothetical protein	10	A core mycobacterial gene; conserved in mycobacterial strains	N (Asparagine > Serine)	ü	ü
1989057	A	G	Genic	cut1	1989042..1989566	Rv1758	cutinase	3	Probable cut1, serine esterase, cutinase family. Mobile element (1987703..1989057): IS6110-3, len: 1355 nt. Insertion sequence IS6110. Repeat region (1989030..1989057). 28 bp inverted repeat at the right end of IS6110	N (Arginine > Glycine)	ü	ü
1993808	A	T	Genic		1993153..1994661	Rv1760	diacylglycerol acyltransferase	10		N (Glutamate > Valine)	ü	ü
1994566	C	T	Genic		1993153..1994661	Rv1760	diacylglycerol acyltransferase	10		S (Leucine > Leucine)	ü	ü
1995944	C	T	Intergenic								ü	ü
1999264	A	G	Intergenic								×	ü
2001232	A	C	Genic	PE_PGRS31	2000614..2002470	Rv1768	PE-PGRS family protein PE_PGRS31	6	Member of the Mycobacterium tuberculosis PE family, PGRS subfamily of ala-, gly-rich proteins	N (Asparagine > Histidine)	×	ü
2003091	C	T	Genic		2002626..2003870	Rv1769	hypothetical protein	10		S (Leucine > Leucine)	×	ü
2010614	G	A	Intergenic								ü	ü
2011627	C	G	Genic	cyp144	2010656..2011960	Rv1777	cytochrome P450 Cyp144	7		N (Histidine > Glutamine)	ü	ü
2012767	C	T	Genic		2012686..2014479	Rv1779c	integral membrane protein	3		S (Serine > Serine)	ü	ü
2013589	C	T	Genic		2012686..2014479	Rv1779c	integral membrane protein	3		S (Leucine > Leucine)	ü	ü
2017291	T	C	Genic	malQ	2015302..2017476	Rv1781c	4-alpha-glucanotransferase	7		S (Arginine > Arginine)	ü	ü
2017443	C	T	Genic	malQ	2015302..2017476	Rv1781c	4-alpha-glucanotransferase	7		N (Alanine > Threonine)	ü	ü
2017861	G	A	Genic	eccB5	2017740..2019260	Rv1782	ESX-5 type VII secretion system protein EccB5	3	A core mycobacterial gene; conserved in mycobacterial strains	N (Arginine > Histidine)	ü	ü
2019236	T	G	Genic	eccB5	2017740..2019260	Rv1782	ESX-5 type VII secretion system protein EccB5	3	A core mycobacterial gene; conserved in mycobacterial strains	S (Proline > Proline)	ü	ü
2021326	A	G	Genic	eccC5	2019257..2023432	Rv1783	ESX-5 type VII secretion system protein EccC5	3	A core mycobacterial gene; conserved in mycobacterial strains	S (Alanine > Alanine)	ü	ü
2021331	C	T	Genic	eccC5	2019257..2023432	Rv1783	ESX-5 type VII secretion system protein EccC5	3	A core mycobacterial gene; conserved in mycobacterial strains	N (Alanine > Valine)	ü	ü
2021564	G	A	Genic	eccC5	2019257..2023432	Rv1783	ESX-5 type VII secretion system protein EccC5	3	A core mycobacterial gene; conserved in mycobacterial strains	N (Valine > Methionine)	ü	ü
2022868	T	C	Genic	eccC5	2019257..2023432	Rv1783	ESX-5 type VII secretion system protein EccC5	3	A core mycobacterial gene; conserved in mycobacterial strains	S (Serine > Serine)	ü	ü
2026232	T	G	Genic	PPE25	2025301..2026398	Rv1787	PPE family protein PPE25	6	Member of the Mycobacterium tuberculosis PPE protein family	N (Valine > Glycine)	ü	ü
2027617	G	A	Genic	PPE26	2026790..2027971	Rv1789	PPE family protein PPE26	6	Member of the Mycobacterium tuberculosis PPE protein family	S (Lysine > Lysine)	ü	ü
2030312	C	T	Intergenic								ü	ü
2030521	T	C	Intergenic								×	ü
2031176	G	T	Genic		2031066..2031968	Rv1794	hypothetical protein	10	A core mycobacterial gene; conserved in mycobacterial strains	S (Proline > Proline)	ü	ü
2032115	A	G	Intergenic								ü	ü
2033021	G	A	Genic	eccD5	2032240..2033751	Rv1795	ESX-5 type VII secretion system protein EccD	3		N (Glycine > Aspartate)	ü	ü
2039884	T	G	Genic	PPE28	2039453..2041420	Rv1800	PPE family protein PPE28	6	Member of the Mycobacterium tuberculosis PPE protein family	N (Leucine > Tryptophan)	ü	ü
2040209	T	G	Genic	PPE28	2039453..2041420	Rv1800	PPE family protein PPE28	6	Member of the Mycobacterium tuberculosis PPE protein family	N (Phenylalanine > Valine)	ü	ü
2040746	A	G	Genic	PPE28	2039453..2041420	Rv1800	PPE family protein PPE28	6	Member of the Mycobacterium tuberculosis PPE protein family	N (Isoleucine > Valine)	ü	ü
2040960	T	C	Genic	PPE28	2039453..2041420	Rv1800	PPE family protein PPE28	6	Member of the Mycobacterium tuberculosis PPE protein family	N (Valine > Alanine)	ü	ü
2043086	C	T	Genic	PPE29	2042001..2043272	Rv1801	PPE family protein PPE29	6	Member of the Mycobacterium tuberculosis PPE protein family. Repeat region (1983121..1983198). 78 bp imperfect direct repeat 3	S (Alanine > Alanine)	ü	ü
2045310	A	G	Genic	PE-PGRS32	2044923..2046842	Rv1803c	PE-PGRS family protein PE-PGRS32	6	Member fo the Mycobacterium tuberculosis PE family, PGRS family of ala-,gly-rich proteins	S (Isoleucine > Isoleucine)	ü	ü
2046581	G	A	Genic	PE-PGRS32	2044923..2046842	Rv1803c	PE-PGRS family protein PE-PGRS32	6		N (Glutamine > Termination [amber])	ü	ü
2046859	T	C	Intergenic								ü	ü
2049065	T	C	Intergenic								ü	ü
2049097	G	C	Intergenic								ü	ü
2050061	A	G	Genic	PPE32	2049921..2051150	Rv1808	PPE family protein PPE32	6	Member of the Mycobacterium tuberculosis PPE protein family	S (Serine > Serine)	ü	ü
2050822	G	C	Genic	PPE32	2049921..2051150	Rv1808	PPE family protein PPE32	6	Member of the Mycobacterium tuberculosis PPE protein family	N (Glycine > Alanine)	ü	ü
2051746	T	C	Genic	PPE33	2051282..2052688	Rv1809	PPE family protein PPE33	6	Member of the Mycobacterium tuberculosis PPE protein family	S (Alanine > Alanine)	ü	ü
2051843	C	T	Genic	PPE33	2051282..2052688	Rv1809	PPE family protein PPE33	6	Member of the Mycobacterium tuberculosis PPE protein family	N (Glutamine > Termination [ochre])	ü	ü
2052035	G	T	Genic	PPE33	2051282..2052688	Rv1809	PPE family protein PPE33	6	Member of the Mycobacterium tuberculosis PPE protein family	N (Valine > Leucine)	ü	ü
2052687	G	C	Genic	PPE33	2051282..2052688	Rv1809	PPE family protein PPE33	6	Member of the Mycobacterium tuberculosis PPE protein family	N (Termination [opal or umber] > Serine)	ü	×
2055271	A	G	Genic		2054157..2055359	Rv1812c	dehydrogenase	7		N (Leucine > Proline)	ü	ü
2056805	G	A	Genic	erg3	2056521..2057423	Rv1814	membrane-bound C-5 sterol desaturase	1		S (Valine > Valine)	ü	ü
2057774	A	T	Genic		2057528..2058193	Rv1815	hypothetical protein	10		N (Isoleucine > Phenylalanine)	ü	ü
2058282	A	G	Genic		2058256..2058960	Rv1816	HTH-type transcriptional regulator	9		S (Lysine > Lysine)	ü	ü
2062922	T	C	Genic	bacA	2062809..2064728	Rv1819c	vitamin B12 transport ATP-binding protein BacA	3		N (Isoleucine > Valine)	ü	ü
2068884	G	T	Intergenic								ü	ü
2072190	A	C	Genic	gcvH	2071952..2072356	Rv1826	glycine cleavage system protein H	7		N (Glutamate > Alanine)	ü	ü
2074754	C	T	Intergenic								ü	ü
2074890	G	T	Genic		2074841..2075518	Rv1830	HTH-type transcriptional regulator	10		N (Glycine > Valine)	×	ü
2075089	T	C	Genic		2074841..2075518	Rv1830	HTH-type transcriptional regulator	10		S (Tyrosine > Tyrosine)	ü	ü
2076520	T	C	Genic	gcvB	2075877..2078702	Rv1832	glycine dehydrogenase	7		N (Valine > Alanine)	ü	ü
2077218	A	G	Genic	gcvB	2075877..2078702	Rv1832	glycine dehydrogenase	7		N (Threonine > Alanine)	ü	ü
2078318	C	T	Genic	gcvB	2075877..2078702	Rv1832	glycine dehydrogenase	7		S (Valine > Valine)	ü	ü
2082865	C	T	Genic		2082603..2084636	Rv1836c	hypothetical protein	10	A core mycobacterial gene; conserved in mycobacterial strains	N (Arginine > Histidine)	ü	ü
2084228	G	A	Genic		2082603..2084636	Rv1836c	hypothetical protein	10	A core mycobacterial gene; conserved in mycobacterial strains	N (Arginine > Cysteine)	ü	ü
2090776	A	G	Genic		2090718..2092085	Rv1842c	hypothetical protein	3		N (Leucine > Serine)	ü	ü
2092688	G	A	Genic	guaB1	2092259..2093698	Rv1843c	inosine-5'-monophosphate dehydrogenase	7		S (Glycine > Glycine)	ü	ü
2093715	T	C	Intergenic								ü	ü
2095504	A	G	Genic	blaR	2095218..2096168	Rv1845c	sensor-transducer protein BlaR	3		N (Valine > Alanine)	ü	ü
2096186	A	G	Genic	blaI	2096183..2096599	Rv1846c	transcriptional repressor BlaI	9		S (Threonine > Threonine)	ü	ü
2096326	C	A	Genic	blaI	2096183..2096599	Rv1846c	transcriptional repressor BlaI	9		N (Aspartate > Tyrosine)	ü	ü
2097128	C	T	Genic		2096877..2097299	Rv1847	esterase	10		S (Asparagine > Asparagine)	ü	ü
2097144	G	C	Genic		2096877..2097299	Rv1847	esterase	10		N (Valine > Leucine)	ü	ü
2102106	C	G	Genic	ndh	2101651..2103042	Rv1854c	NADH dehydrogenase	7		N (Glycine > Arginine)	ü	ü
2104270	C	T	Genic		2104146..2104823	Rv1856c	oxidoreductase	7		N (Arginine > Histidine)	ü	ü
2104479	C	T	Genic		2104146..2104823	Rv1856c	oxidoreductase	7		S (Valine > Valine)	ü	ü
2107511	C	T	Genic	modC	2106574..2107683	Rv1859	molybdenum ABC transporter ATP-binding protein ModC	3		N (Threonine > Methionine)	ü	ü
2108141	T	C	Genic	apa	2107736..2108713	Rv1860	hypothetical protein	3	Fibronectin attachment protein (immunogenic protein MPT32) (antigen MPT-32) (45-kDa glycoprotein) (45/47 kDa antigen) Known to be glycosylated fibronectin-binding protein. Changes in the mannosylation pattern of this protein affect its ability to stimulate T-lymphocyte response. Major immunodominant antigen that has potential as a vaccine against tuberculosis	N (Phenylalanine > Leucine)	ü	ü
2108890	A	C	Intergenic								ü	ü
2109474	C	T	Intergenic								ü	ü
2110365	A	C	Genic	adhA	2109544..2110584	Rv1862	alcohol dehydrogenase A	7		S (Threonine > Threonine)	ü	ü
2113188	G	C	Genic		2113140..2115476	Rv1866	hypothetical protein	1		N (Glutamate > Glutamine)	ü	ü
2114738	T	C	Genic		2113140..2115476	Rv1866	hypothetical protein	1		S (Histidine > Histidine)	ü	ü
2116903	C	T	Genic		2115764..2117248	Rv1867	hypothetical protein	1		S (Glycine > Glycine)	ü	ü
2119208	A	G	Genic		2117347..2119446	Rv1868	hypothetical protein	10		N (Aspartate > Glycine)	ü	ü
2120686	A	G	Genic		2119460..2120695	Rv1869c	reductase	7		N (Serine > Proline)	ü	ü
2120777	C	T	Intergenic								ü	ü
2120796	T	A	Genic		2120795..2121430	Rv1870c	hypothetical protein	10		N (Termination [ochre] > Leucine)	ü	ü
2122625	A	G	Genic	lldD2	2121907..2123151	Rv1872c	L-lactate dehydrogenase	7	Belongs to the FMN-dependent alpha-hydroxy acid dehydrogenases family	N (Valine > Alanine)	ü	ü
2122976	C	G	Genic	lldD2	2121907..2123151	Rv1872c	L-lactate dehydrogenase	7	Belongs to the FMN-dependent alpha-hydroxy acid dehydrogenases family	N (Glycine > Alanine)	ü	ü
2123169	T	G	Intergenic								ü	ü
2123278	T	G	Genic		2123174..2123611	Rv1873	hypothetical protein	10		S (Glycine > Glycine)	ü	ü
2125863	C	T	Intergenic								ü	ü
2128372	A	G	Genic	glnA3	2128022..2129374	Rv1878	glutamine synthetase GlnA	7	Glutamine synthetase class I	S (Threonine > Threonine)	ü	ü
2128870	A	G	Genic	glnA3	2128022..2129374	Rv1878	glutamine synthetase GlnA	7	Glutamine synthetase class I	S (Leucine > Leucine)	ü	ü
2129281	C	A	Genic	glnA3	2128022..2129374	Rv1878	glutamine synthetase GlnA	7	Glutamine synthetase class I	S (Alanine > Alanine)	ü	ü
2130529	A	G	Intergenic								ü	ü
2135450	A	G	Genic	fbpB	2134890..2135867	Rv1886c	diacylglycerol acyltransferase/mycolyltransferase Ag85B	1	FbpB secreted antigen 85-B FbpB (85B) (antigen 85 complex B) (mycolyl transferase 85B) (fibronectin-binding protein B) (extracellular alpha-antigen); binds fibronectin facilitating attachment to host cells; also involved in maintaining cell wall integrity through the transfer of mycolic acids	N (Phenylalanine > Leucine)	ü	ü
2135870	T	C	Intergenic								ü	ü
2136619	A	G	Genic		2136258..2137400	Rv1887	hypothetical protein	10		N (Tyrosine > Cysteine)	ü	ü
2137903	G	A	Intergenic								ü	ü
2142371	T	G	Intergenic								×	ü
2142372	A	G	Intergenic								×	ü
2143328	G	C	Genic		2142521..2143675	Rv1895	zinc-binding alcohol dehydrogenase	7		N (Valine > Leucine)	ü	ü
2144637	G	A	Genic		2144451..2144882	Rv1897c	D-tyrosyl-tRNA(Tyr) deacylase	10		S (Aspartate > Aspartate)	ü	ü
2144704	T	C	Genic		2144451..2144882	Rv1897c	D-tyrosyl-tRNA(Tyr) deacylase	10		N (Aspartate > Glycine)	ü	ü
2145878	A	G	Genic	lppD	2145214..2146245	Rv1899c	lipoprotein LppD	3		N (Leucine > Proline)	ü	ü
2147022	A	C	Genic	lipJ	2146245..2147633	Rv1900c	lignin peroxidase LipJ	7		N (Isoleucine > Methionine)	ü	ü
2151345	C	T	Genic		2150954..2151385	Rv1904	hypothetical protein	10		N (Threonine > Methionine)	ü	ü
2151678	G	T	Genic	aao	2151433..2152395	Rv1905c	D-amino acid oxidase	7		N (Proline > Threonine)	ü	ü
2154724	C	A	Genic	katG	2153889..2156111	Rv1908c	catalase-peroxidase	0	KatG, catalase-peroxidase-peroxynitritase T. Belongs to the peroxidase family. Bacterial peroxidase/catalase subfamily. KATG transcription seems to be regulated by FURA/Rv1909c product. The catalase/peroxidase activity is associated with the amino-terminal domain but no definite function has been assigned to the carboxy-terminal domain	N (Arginine > Leucine)	ü	ü
2155503	G	A	Genic	katG	2153889..2156111	Rv1908c	catalase-peroxidase	0	KatG, catalase-peroxidase-peroxynitritase T. Belongs to the peroxidase family. Bacterial peroxidase/catalase subfamily. KATG transcription seems to be regulated by FURA/Rv1909c product. The catalase/peroxidase activity is associated with the amino-terminal domain but no definite function has been assigned to the carboxy-terminal domain	S (Threonine > Threonine)	ü	ü
2156025	G	T	Genic	katG	2153889..2156111	Rv1908c	catalase-peroxidase	0	KatG, catalase-peroxidase-peroxynitritase T. Belongs to the peroxidase family. Bacterial peroxidase/catalase subfamily. KATG transcription seems to be regulated by FURA/Rv1909c product. The catalase/peroxidase activity is associated with the amino-terminal domain but no definite function has been assigned to the carboxy-terminal domain	S (Proline > Proline)	ü	ü
2156465	G	A	Genic	furA	2156149..2156592	Rv1909c	ferric uptake regulation protein FurA	9		N (Alanine > Valine)	ü	ü
2156868	G	T	Genic		2156706..2157299	Rv1910c	hypothetical protein	3		S (Glycine > Glycine)	ü	ü
2156922	A	T	Genic		2156706..2157299	Rv1910c	hypothetical protein	3		S (Threonine > Threonine)	ü	ü
2158109	T	C	Genic	fadB5	2158087..2159091	Rv1912c	oxidoreductase FadB	1		N (Aspartate > Glycine)	ü	ü
2159209	C	T	Genic		2159191..2159943	Rv1913	hypothetical protein	10		N (Arginine > Cysteine)	ü	ü
2160998	G	A	Genic	aceAa	2160463..2161566	Rv1915	isocitrate lyase AceAa	7		N (Glycine > Aspartate)	ü	ü
2163060	G	A	Genic	PPE34	2162932..2167311	Rv1917c	PPE family protein PPE34	6	Member of the Mycobacterium tuberculosis PPE protein family	S (Threonine > Threonine)	ü	ü
2165286	A	C	Genic	PPE34	2162932..2167311	Rv1917c	PPE family protein PPE34	6	Member of the Mycobacterium tuberculosis PPE protein family	N (Serine > Alanine)	ü	ü
2165851	C	A	Genic	PPE34	2162932..2167311	Rv1917c	PPE family protein PPE34	6	Member of the Mycobacterium tuberculosis PPE protein family	S (Proline > Proline)	ü	ü
2165857	G	A	Genic	PPE34	2162932..2167311	Rv1917c	PPE family protein PPE34	6	Member of the Mycobacterium tuberculosis PPE protein family	N (Isoleucine > Valine)	ü	ü
2165859	T	C	Genic	PPE34	2162932..2167311	Rv1917c	PPE family protein PPE34	6	Member of the Mycobacterium tuberculosis PPE protein family	N (Isoleucine > Valine)	ü	ü
2165860	G	A	Genic	PPE34	2162932..2167311	Rv1917c	PPE family protein PPE34	6	Member of the Mycobacterium tuberculosis PPE protein family	S (Asparagine > Asparagine)	ü	ü
2165866	G	T	Genic	PPE34	2162932..2167311	Rv1917c	PPE family protein PPE34	6	Member of the Mycobacterium tuberculosis PPE protein family	S (Proline > Proline)	ü	ü
2165869	G	C	Genic	PPE34	2162932..2167311	Rv1917c	PPE family protein PPE34	6	Member of the Mycobacterium tuberculosis PPE protein family	S (Glycine > Glycine)	ü	ü
2165872	A	C	Genic	PPE34	2162932..2167311	Rv1917c	PPE family protein PPE34	6	Member of the Mycobacterium tuberculosis PPE protein family	S (Valine > Valine)	ü	ü
2165875	G	C	Genic	PPE34	2162932..2167311	Rv1917c	PPE family protein PPE34	6	Member of the Mycobacterium tuberculosis PPE protein family	N (Leucine > Valine)	ü	ü
2165877	G	A	Genic	PPE34	2162932..2167311	Rv1917c	PPE family protein PPE34	6	Member of the Mycobacterium tuberculosis PPE protein family	N (Leucine > Valine)	ü	ü
2165878	T	C	Genic	PPE34	2162932..2167311	Rv1917c	PPE family protein PPE34	6	Member of the Mycobacterium tuberculosis PPE protein family	S (Alanine > Alanine)	ü	ü
2165884	G	C	Genic	PPE34	2162932..2167311	Rv1917c	PPE family protein PPE34	6	Member of the Mycobacterium tuberculosis PPE protein family	N (Threonine > Serine)	ü	ü
2165886	T	A	Genic	PPE34	2162932..2167311	Rv1917c	PPE family protein PPE34	6	Member of the Mycobacterium tuberculosis PPE protein family	N (Threonine > Serine)	ü	ü
2165890	G	A	Genic	PPE34	2162932..2167311	Rv1917c	PPE family protein PPE34	6	Member of the Mycobacterium tuberculosis PPE protein family	N (Asparagine > Serine)	ü	ü
2165891	T	C	Genic	PPE34	2162932..2167311	Rv1917c	PPE family protein PPE34	6	Member of the Mycobacterium tuberculosis PPE protein family	N (Asparagine > Serine)	ü	ü
2165893	G	C	Genic	PPE34	2162932..2167311	Rv1917c	PPE family protein PPE34	6	Member of the Mycobacterium tuberculosis PPE protein family	N (Isoleucine > Valine)	ü	ü
2165895	T	C	Genic	PPE34	2162932..2167311	Rv1917c	PPE family protein PPE34	6	Member of the Mycobacterium tuberculosis PPE protein family	N (Isoleucine > Valine)	ü	ü
2165896	G	A	Genic	PPE34	2162932..2167311	Rv1917c	PPE family protein PPE34	6	Member of the Mycobacterium tuberculosis PPE protein family	S (Glycine > Glycine)	ü	ü
2165901	G	A	Genic	PPE34	2162932..2167311	Rv1917c	PPE family protein PPE34	6	Member of the Mycobacterium tuberculosis PPE protein family	S (Leucine > Leucine)	ü	ü
2165902	C	A	Genic	PPE34	2162932..2167311	Rv1917c	PPE family protein PPE34	6	Member of the Mycobacterium tuberculosis PPE protein family	S (Glycine > Glycine)	ü	ü
2167926	A	G	Genic	PPE35	2167649..2170612	Rv1918c	PPE family protein PPE35	6	Member of the Mycobacterium tuberculosis PPE protein family	N (Leucine > Serine)	ü	ü
2168011	T	G	Genic	PPE35	2167649..2170612	Rv1918c	PPE family protein PPE35	6	Member of the Mycobacterium tuberculosis PPE protein family	N (Serine > Arginine)	ü	ü
2168920	C	A	Genic	PPE35	2167649..2170612	Rv1918c	PPE family protein PPE35	6	Member of the Mycobacterium tuberculosis PPE protein family	N (Valine > Phenylalanine)	ü	ü
2172012	G	C	Genic		2171623..2172486	Rv1920	membrane protein	3		N (Methionine > Isoleucine)	ü	ü
2174586	C	A	Genic		2174067..2175182	Rv1922	lipoprotein	3		S (Arginine > Arginine)	ü	ü
2175390	G	A	Genic	lipD	2175173..2176513	Rv1923	lipase LipD	7		N (Glycine > Aspartate)	ü	ü
2175713	G	A	Genic	lipD	2175173..2176513	Rv1923	lipase LipD	7		N (Aspartate > Asparagine)	ü	ü
2177073	T	C	Intergenic								ü	ü
2188642	C	T	Genic		2188496..2191015	Rv1937	oxygenase	7		S (Cysteine > Cysteine)	ü	ü
2195922	T	C	Genic		2195344..2195934	Rv1944c	hypothetical protein	10		N (Threonine > Alanine)	ü	ü
2195923	A	C	Genic		2195344..2195934	Rv1944c	hypothetical protein	10		S (Aspartate > Aspartate)	ü	ü
2197230	G	A	Genic		2195989..2197353	Rv1945	hypothetical protein	5	Member of Mycobacterium tuberculosis REP13E12 repeat family. Repeat region (2195989..2197350). REP-7, len: 1362 nt. REP09F9, member of the REP13E12 family. This region is a possible MT-complex-specific genomic island	S (Lysine > Lysine)	ü	ü
2197237	A	C	Genic		2195989..2197353	Rv1945	hypothetical protein	5	Member of Mycobacterium tuberculosis REP13E12 repeat family. Repeat region (2195989..2197350). REP-7, len: 1362 nt. REP09F9, member of the REP13E12 family. This region is a possible MT-complex-specific genomic island	N (Lysine > Histidine)	ü	ü
2197239	A	C	Genic		2195989..2197353	Rv1945	hypothetical protein	5	Member of Mycobacterium tuberculosis REP13E12 repeat family. Repeat region (2195989..2197350). REP-7, len: 1362 nt. REP09F9, member of the REP13E12 family. This region is a possible MT-complex-specific genomic island	N (Lysine > Histidine)	ü	ü
2197260	G	A	Genic		2195989..2197353	Rv1945	hypothetical protein	5	Member of the Mycobacterium tuberculosis REP13E12 repeat family - repeat region (2195989..2197350). REP-7, len: 1362 nt. REP09F9, member of the REP13E12 family. This region is a possible MT-complex-specific genomic island	S (Proline > Proline)	ü	ü
2197263	G	A	Genic		2195989..2197353	Rv1945	hypothetical protein	5	Member of the Mycobacterium tuberculosis REP13E12 repeat family - repeat region (2195989..2197350). REP-7, len: 1362 nt. REP09F9, member of the REP13E12 family. This region is a possible MT-complex-specific genomic island	S (Proline > Proline)	ü	ü
2197264	G	C	Genic		2195989..2197353	Rv1945	hypothetical protein	5	Member of the Mycobacterium tuberculosis REP13E12 repeat family - repeat region (2195989..2197350). REP-7, len: 1362 nt. REP09F9, member of the REP13E12 family. This region is a possible MT-complex-specific genomic island	N (Alanine > Proline)	ü	ü
2197266	C	A	Genic		2195989..2197353	Rv1945	hypothetical protein	5	Member of the Mycobacterium tuberculosis REP13E12 repeat family - repeat region (2195989..2197350). REP-7, len: 1362 nt. REP09F9, member of the REP13E12 family. This region is a possible MT-complex-specific genomic island	N (Alanine > Proline)	ü	ü
2197270	T	C	Genic		2195989..2197353	Rv1945	hypothetical protein	5	Member of the Mycobacterium tuberculosis REP13E12 repeat family - repeat region (2195989..2197350). REP-7, len: 1362 nt. REP09F9, member of the REP13E12 family. This region is a possible MT-complex-specific genomic island	S (Leucine > Leucine)	ü	ü
2197272	G	C	Genic		2195989..2197353	Rv1945	hypothetical protein	5	Member of the Mycobacterium tuberculosis REP13E12 repeat family - repeat region (2195989..2197350). REP-7, len: 1362 nt. REP09F9, member of the REP13E12 family. This region is a possible MT-complex-specific genomic island	S (Leucine > Leucine)	ü	ü
2197278	T	C	Genic		2195989..2197353	Rv1945	hypothetical protein	5	Member of the Mycobacterium tuberculosis REP13E12 repeat family - repeat region (2195989..2197350). REP-7, len: 1362 nt. REP09F9, member of the REP13E12 family. This region is a possible MT-complex-specific genomic island	S (Histidine > Histidine)	ü	ü
2197287	A	G	Genic		2195989..2197353	Rv1945	hypothetical protein	5	Member of the Mycobacterium tuberculosis REP13E12 repeat family - repeat region (2195989..2197350). REP-7, len: 1362 nt. REP09F9, member of the REP13E12 family. This region is a possible MT-complex-specific genomic island	S (Proline > Proline)	ü	ü
2197290	C	A	Genic		2195989..2197353	Rv1945	hypothetical protein	5	Member of the Mycobacterium tuberculosis REP13E12 repeat family - repeat region (2195989..2197350). REP-7, len: 1362 nt. REP09F9, member of the REP13E12 family. This region is a possible MT-complex-specific genomic island	S (Arginine > Arginine)	ü	ü
2197293	C	A	Genic		2195989..2197353	Rv1945	hypothetical protein	5	Member of the Mycobacterium tuberculosis REP13E12 repeat family - repeat region (2195989..2197350). REP-7, len: 1362 nt. REP09F9, member of the REP13E12 family. This region is a possible MT-complex-specific genomic island	S (Isoleucine > Isoleucine)	ü	ü
2197669	C	T	Genic	lppG	2197508..2197960	Rv1946c	lipoprotein	3	This region is a possible MT-complex-specific genomic island	N (Alanine > Threonine)	ü	ü
2199052	C	G	Genic		2198714..2199064	Rv1948c	hypothetical protein	10	This region is a possible MT-complex-specific genomic island	N (Glycine > Arginine)	ü	ü
2199416	A	G	Intergenic								ü	ü
2201296	T	C	Genic		2201223..2201744	Rv1954c	hypothetical protein	10		N (Histidine > Arginine)	ü	ü
2240572	A	C	Genic	ctpF	2240159..2242876	Rv1997	cation transporter ATPase F	3		N (Glutamate > Aspartate)	ü	ü
2241742	A	G	Genic	ctpF	2240159..2242876	Rv1997	cation transporter ATPase F	3		S (Proline > Proline)	ü	ü
2243034	T	G	Genic		2242945..2243721	Rv1998c	hypothetical protein	10		N (Serine > Arginine)	ü	ü
2244343	G	T	Genic		2243816..2245138	Rv1999c	transporter	3		S (Arginine > Arginine)	ü	ü
2246960	G	C	Genic		2246832..2247584	Rv2001	hypothetical protein	10		S (Valine > Valine)	ü	ü
2247169	G	A	Genic		2246832..2247584	Rv2001	hypothetical protein	10		N (Arginine > Histidine)	ü	ü
2247677	A	C	Genic	fabG3	2247660..2248442	Rv2002	3-alpha (or 20-beta)-hydroxysteroid dehydrogenase	1	Cortisone reductase	S (Isoleucine > Isoleucine)	ü	ü
2247905	G	A	Genic	fabG3	2247660..2248442	Rv2002	3-alpha (or 20-beta)-hydroxysteroid dehydrogenase	1		S (Leucine > Leucine)	ü	ü
2251999	A	G	Intergenic								ü	ü
2252239	G	A	Genic	otsB1	2252002..2255985	Rv2006	trehalose-6-phosphate phosphatase OstB	0		N (Glycine > Serine)	ü	ü
2253099	A	C	Genic	otsB1	2252002..2255985	Rv2006	trehalose-6-phosphate phosphatase OstB	0		S (Alanine > Alanine)	ü	ü
2254221	G	A	Genic	otsB1	2252002..2255985	Rv2006	trehalose-6-phosphate phosphatase OstB	0		S (Alanine > Alanine)	ü	ü
2258216	A	G	Genic	vapB15	2258030..2258272	Rv2009	antitoxin VapB15	0	VapB15, antitoxin, part of toxin-antitoxin (TA) operon with Rv2010	N (Asparagine > Aspartate)	ü	ü
2260100	C	T	Intergenic								ü	ü
2260525	C	T	Intergenic								ü	ü
2261241	A	G	Intergenic								ü	ü
2261693	G	C	Intergenic								ü	ü
2262173	A	C	Genic		2261816..2263072	Rv2015c	hypothetical protein	10		S (Arginine > Arginine)	×	ü
2262176	A	G	Genic		2261816..2263072	Rv2015c	hypothetical protein	10		S (Arginine > Arginine)	×	ü
2262239	A	G	Genic		2261816..2263072	Rv2015c	hypothetical protein	10		S (Phenylalanine > Phenylalanine)	×	ü
2264782	C	A	Genic		2263998..2265038	Rv2017	transcriptional regulator	9		N (Alanine > Glutamate)	ü	ü
2265059	T	G	Intergenic								ü	ü
2265626	A	G	Genic		2265280..2265999	Rv2018	hypothetical protein	10		N (Aspartate > Glycine)	ü	ü
2267976	G	T	Genic		2267749..2268108	Rv2023c	hypothetical protein	10		S (Arginine > Arginine)	ü	ü
2268397	C	T	Intergenic								ü	ü
2269376	G	A	Genic		2268693..2270240	Rv2024c	hypothetical protein	10		N (Arginine > Cysteine)	ü	ü
2269780	T	C	Genic		2268693..2270240	Rv2024c	hypothetical protein	10		N (Aspartate > Glycine)	ü	ü
2270102	A	G	Genic		2268693..2270240	Rv2024c	hypothetical protein	10		N (Tryptophan > Arginine)	ü	ü
2274463	A	C	Genic	dosT	2272787..2274508	Rv2027c	two component sensor histidine kinase DosT	9		N (Leucine > Valine)	ü	ü
2280081	C	T	Genic	acg	2279129..2280124	Rv2032	NAD(P)H nitroreductase	10	acr-coregulated gene	N (Proline > Leucine)	ü	ü
2282376	C	T	Genic		2282099..2282740	Rv2036	hypothetical protein	7		N (Alanine > Valine)	ü	ü
2282377	C	T	Genic		2282099..2282740	Rv2036	hypothetical protein	7		N (Alanine > Valine)	ü	ü
2282787	C	T	Genic		2282747..2283721	Rv2037c	transmembrane protein	3		N (Cysteine > Tyrosine)	ü	ü
2285251	C	A	Genic		2284799..2285641	Rv2039c	sugar ABC transporter permease	3		N (Valine > Phenylalanine)	ü	ü
2287121	A	G	Genic		2286527..2287846	Rv2041c	sugar ABC transporter substrate-binding lipoprotein	3		S (Aspartate > Aspartate)	ü	ü
2289073	G	C	Genic	pncA	2288681..2289241	Rv2043c	pyrazinamidase/nicotinamidase PncA	7	Involved in susceptibility or resistance to antituberculous drug pyrazinamide	N (Histidine > Aspartate)	ü	ü
2291317	T	C	Genic	lppI	2291269..2291925	Rv2046	lipoprotein LppI	3		N (Serine > Proline)	ü	ü
2294846	C	T	Genic	pks12	2294531..2306986	Rv2048c	polyketide synthase	1		N (Alanine > Serine)	ü	ü
2294848	C	A	Genic	pks12	2294531..2306986	Rv2048c	polyketide synthase	1		N (Alanine > Serine)	ü	ü
2294849	C	A	Genic	pks12	2294531..2306986	Rv2048c	polyketide synthase	1		S (Leucine > Leucine)	ü	ü
2295304	C	T	Genic	pks12	2294531..2306986	Rv2048c	polyketide synthase	1		S (Glycine > Glycine)	ü	ü
2297703	G	A	Genic	pks12	2294531..2306986	Rv2048c	polyketide synthase	1		N (Proline > Leucine)	ü	ü
2298095	G	T	Genic	pks12	2294531..2306986	Rv2048c	polyketide synthase	1		N (Serine > Arginine)	ü	ü
2300546	A	T	Genic	pks12	2294531..2306986	Rv2048c	polyketide synthase	1		N (Histidine > Glutamine)	ü	ü
2300552	T	G	Genic	pks12	2294531..2306986	Rv2048c	polyketide synthase	1		S (Proline > Proline)	ü	ü
2300555	A	G	Genic	pks12	2294531..2306986	Rv2048c	polyketide synthase	1		S (Aspartate > Aspartate)	ü	ü
2301089	T	C	Genic	pks12	2294531..2306986	Rv2048c	polyketide synthase	1		S (Leucine > Leucine)	ü	ü
2301394	C	T	Genic	pks12	2294531..2306986	Rv2048c	polyketide synthase	1		N (Glycine > Serine)	ü	ü
2311099	C	G	Genic		2310913..2312517	Rv2052c	hypothetical protein	10		S (Proline > Proline)	×	ü
2318692	G	A	Genic	cobN	2317169..2320753	Rv2062c	cobalamin biosynthesis protein CobN	7		N (Arginine > Cysteine)	ü	ü
2320530	A	G	Genic	cobN	2317169..2320753	Rv2062c	cobalamin biosynthesis protein CobN	7		N (Valine > Alanine)	ü	ü
2326813	G	A	Intergenic								ü	ü
2328543	T	C	Genic	cobM	2328222..2328977	Rv2071c	precorrin-4 C(11)-methyltransferase	7		N (Isoleucine > Methionine)	ü	ü
2328594	G	A	Genic	cobM	2328222..2328977	Rv2071c	precorrin-4 C(11)-methyltransferase	7		S (Glycine > Glycine)	ü	ü
2328627	C	T	Genic	cobM	2328222..2328977	Rv2071c	precorrin-4 C(11)-methyltransferase	7		S (Alanine > Alanine)	ü	ü
2329466	C	T	Genic	cobL	2328974..2330146	Rv2072c	precorrin-6Y C(5,15)-methyltransferase	7	Decarboxylating	S (Proline > Proline)	ü	ü
2329533	A	G	Genic	cobL	2328974..2330146	Rv2072c	precorrin-6Y C(5,15)-methyltransferase	7	Decarboxylating	N (Leucine > Proline)	ü	ü
2334007	A	G	Genic		2333323..2334294	Rv2077c	transmembrane protein	3		S (Alanine > Alanine)	ü	ü
2335075	A	G	Genic		2335059..2335373	Rv2078	hypothetical protein	10		N (Glutamate > Glycine)	ü	ü
2335127	C	T	Genic		2335059..2335373	Rv2078	hypothetical protein	10		S (Histidine > Histidine)	ü	ü
2335494	A	G	Genic		2335355..2337325	Rv2079	hypothetical protein	10		N (Tyrosine > Cysteine)	ü	ü
2336001	C	T	Genic		2335355..2337325	Rv2079	hypothetical protein	10		N (Proline > Leucine)	ü	ü
2337373	T	C	Genic	lppJ	2337306..2337869	Rv2080	lipoprotein LppJ	3		N (Valine > Alanine)	ü	ü
2339255	A	G	Genic		2338709..2340874	Rv2082	hypothetical protein	10		N (Threonine > Glycine)	ü	ü
2340621	C	G	Genic		2338709..2340874	Rv2082	hypothetical protein	10		N (Proline > Arginine)	ü	ü
2340689	C	T	Genic		2338709..2340874	Rv2082	hypothetical protein	10		S (Leucine > Leucine)	ü	ü
2341030	G	A	Genic		2340871..2341815	Rv2083	hypothetical protein	10		N (Alanine > Threonine)	ü	ü
2341636	C	G	Genic		2340871..2341815	Rv2083	hypothetical protein	10		N (Leucine > Valine)	ü	ü
2345037	C	A	Genic	pknJ	2344411..2346180	Rv2088	transmembrane serine/threonine-protein kinase PknJ	9	This region is a possible MT-complex-specific genomic island	S (Leucine > Leucine)	ü	ü
2348446	C	G	Genic		2347373..2348554	Rv2090	5'-3' exonuclease	2	Belongs to a family of DNA polymerases	N (Phenylalanine > Leucine)	ü	ü
2350186	A	G	Genic	helY	2349334..2352054	Rv2092c	ATP-dependent DNA helicase HelY	2	Belongs to the SK12 subfamily of helicases	S (Arginine > Arginine)	ü	ü
2351522	G	A	Genic	helY	2349334..2352054	Rv2092c	ATP-dependent DNA helicase HelY	2		N (Threonine > Methionine)	ü	ü
2361604	C	G	Genic	helZ	2360240..2363281	Rv2101	helicase HelZ	2		S (Valine > Valine)	ü	ü
2362041	C	A	Genic	helZ	2360240..2363281	Rv2101	helicase HelZ	2		N (Proline > Glutamine)	ü	ü
2362193	G	T	Genic	helZ	2360240..2363281	Rv2101	helicase HelZ	2		N (Arginine > Cysteine)	ü	ü
2369186	G	C	Genic	prcA	2368983..2369729	Rv2109c	proteasome subunit alpha	7		N (Arginine > Glycine)	ü	ü
2369326	C	G	Genic	prcA	2368983..2369729	Rv2109c	proteasome subunit alpha	7		N (Arginine > Proline)	ü	ü
2372550	G	C	Genic	dop	2370905..2372569	Rv2112c	pup deamidase/depupylase	10		N (Proline > Arginine)	ü	×
2373248	A	C	Genic		2372630..2373823	Rv2113	integral membrane protein	3		N (Threonine > Proline)	ü	ü
2373763	C	T	Genic		2372630..2373823	Rv2113	integral membrane protein	3		S (Tyrosine > Tyrosine)	ü	ü
2376425	A	G	Intergenic								ü	ü
2379743	C	G	Intergenic								ü	ü
2381610	T	C	Genic	PPE37	2381071..2382492	Rv2123	PPE family protein PPE37	6	Member of the Mycobacterium tuberculosis PPE protein family	S (Serine > Serine)	ü	ü
2381633	G	T	Genic	PPE37	2381071..2382492	Rv2123	PPE family protein PPE37	6		N (Serine > Isoleucine)	ü	ü
2383814	T	C	Genic	metH	2382489..2386067	Rv2124c	methionine synthase	7		N (Isoleucine > Valine)	ü	ü
2384763	A	C	Genic	metH	2382489..2386067	Rv2124c	methionine synthase	7		S (Arginine > Arginine)	ü	ü
2385036	C	A	Genic	metH	2382489..2386067	Rv2124c	methionine synthase	7		S (Leucine > Leucine)	ü	ü
2386389	G	A	Genic		2386293..2387171	Rv2125	hypothetical protein	10		N (Glycine > Serine)	ü	ü
2388641	G	A	Genic	ansP1	2388616..2390085	Rv2127	L-asparagine permease	3		N (Glycine > Aspartate)	ü	ü
2388745	G	A	Genic	ansP1	2388616..2390085	Rv2127	L-asparagine permease	3		N (Glycine > Serine)	ü	ü
2390299	A	G	Intergenic								ü	ü
2398452	A	G	Intergenic								ü	ü
2398822	C	T	Genic	pyrD	2398720..2399793	Rv2139	dihydroorotate dehydrogenase	7		N (Arginine > Cysteine)	ü	ü
2401974	C	T	Intergenic								ü	ü
2402502	G	A	Genic	parE2	2402193..2402510	Rv2142c	toxin ParE2	0	Part of toxin-antitoxin (TA) operon with Rv2142A	S (Arginine > Arginine)	ü	ü
2403699	G	C	Genic		2402977..2404035	Rv2143	hypothetical protein	10		S (Leucine > Leucine)	ü	ü
2415351	C	A	Genic	murD	2414934..2416394	Rv2155c	UDP-N-acetylmuramoylalanine--D-glutamate ligase	3		S (Valine > Valine)	ü	ü
2415656	G	C	Genic	murD	2414934..2416394	Rv2155c	UDP-N-acetylmuramoylalanine--D-glutamate ligase	3		N (Arginine > Glycine)	ü	ü
2419142	A	G	Genic	murE	2419001..2420608	Rv2158c	UDP-N-acetylmuramoly-D-glutamate--2, 6-diaminopimelate ligase	3		S (Valine > Valine)	×	ü
2421816	A	G	Intergenic								ü	ü
2424864	A	G	Intergenic								ü	ü
2424925	A	G	Intergenic								ü	ü
2424954	A	C	Intergenic								ü	ü
2424983	A	G	Intergenic								ü	ü
2425471	T	C	Genic	pbpB	2425048..2427087	Rv2163c	penicillin-binding membrane protein PbpB	3		S (Arginine > Arginine)	ü	ü
2437259	G	T	Genic	mptA	2435909..2437459	Rv2174	alpha (1->6)-mannopyranosyltransferase A	3		N (Alanine > Serine)	ü	ü
2437837	G	A	Genic		2437446..2437886	Rv2175c	DNA-binding protein	9	A core mycobacterial gene; conserved in mycobacterial strains - misc_feature: mcr5, fragment of putative small regulatory RNA, cloned from M. bovis BCG Pasteur, ends not mapped, approximately 82 nt band detected by northern blot; fragment of putative small regulatory RNA	N (Proline > Leucine)	ü	ü
2438094	T	G	Genic	pknL	2437941..2439140	Rv2176	serine/threonine-protein kinase PknL	9		N (Serine > Alanine)	ü	ü
2440926	G	T	Genic	aroG	2440332..2441720	Rv2178c	phospho-2-dehydro-3-deoxyheptonate aldolase AroG	7	DAHP synthetase, phenylalanine-repressible	N (Aspartate > Glutamate)	ü	ü
2442749	G	T	Genic		2442327..2443214	Rv2180c	integral membrane protein	3		N (Proline > Threonine)	ü	ü
2447426	G	T	Genic	TB16.3	2447066..2447500	Rv2185c	hypothetical protein	10	A core mycobacterial gene; conserved in mycobacterial strains	S (Isoleucine > Isoleucine)	ü	ü
2447539	A	G	Intergenic								ü	ü
2448458	C	T	Genic	fadD15	2448160..2449962	Rv2187	long-chain-fatty-acid--CoA ligase FadD15	1	Fatty-acid-CoA synthetase (fatty-acid-CoA synthase)	N (Threonine > Isoleucine)	ü	ü
2449295	G	A	Genic	fadD15	2448160..2449962	Rv2187	long-chain-fatty-acid--CoA ligase FadD15	1	Fatty-acid-CoA synthetase (fatty-acid-CoA synthase)	N (Glycine > Glutamate)	ü	ü
2454932	G	A	Genic		2453819..2455756	Rv2191	hypothetical protein	2		N (Alanine > Threonine)	ü	ü
2454934	A	G	Genic		2453819..2455756	Rv2191	hypothetical protein	2		N (Alanine > Threonine)	ü	ü
2459234	G	C	Genic	qcrA	2458392..2459681	Rv2195	ubiquinol-cytochrome C reductase rieske iron-sulfur subunit	7		N (Methionine > Isoleucine)	ü	ü
2461545	C	A	Genic		2461504..2462148	Rv2197c	transmembrane protein	3	A core mycobacterial gene; conserved in mycobacterial strains	N (Alanine > Serine)	ü	ü
2462871	G	A	Genic	mmpS3	2462148..2463047	Rv2198c	membrane protein MmpS3	3	A core mycobacterial gene; conserved in mycobacterial strains	S (Alanine > Alanine)	ü	ü
2463584	G	A	Genic		2463233..2463652	Rv2199c	cytochrome c oxidase polypeptide 4	3		S (Glycine > Glycine)	×	ü
2468521	C	T	Genic		2468231..2468923	Rv2203	membrane protein	3	A core mycobacterial gene; conserved in mycobacterial strains	S (Valine > Valine)	ü	ü
2470197	A	G	Genic		2469387..2470463	Rv2205c	hypothetical protein	10		S (Cysteine > Cysteine)	ü	ü
2470591	A	C	Intergenic								ü	ü
2471337	C	A	Intergenic								ü	ü
2472956	T	C	Genic	cobS	2472493..2473242	Rv2208	adenosylcobinamide-GDP ribazoletransferase	7		N (Leucine > Serine)	ü	ü
2475116	G	A	Genic	ilvE	2474864..2475970	Rv2210c	branched-chain amino acid aminotransferase	7		S (Phenylalanine > Phenylalanine)	ü	ü
2475888	T	G	Genic	ilvE	2474864..2475970	Rv2210c	branched-chain amino acid aminotransferase	7		N (Valine > Alanine)	ü	ü
2478967	C	G	Genic	pepB	2478338..2479885	Rv2213	cytosol aminopeptidase	7		N (Phenylalanine > Leucine)	ü	ü
2478997	T	C	Genic	pepB	2478338..2479885	Rv2213	cytosol aminopeptidase	7		S (Serine > Serine)	ü	ü
2483513	C	G	Genic	dlaT	2481965..2483626	Rv2215	pyruvat dehydrogenase E2 component dihydrolipoamide acyltransferase	7		N (Leucine > Valine)	ü	ü
2484801	A	G	Genic	lipB	2484584..2485276	Rv2217	octanoyltransferase	7		N (Aspartate > Glycine)	ü	ü
2486454	T	C	Genic		2486235..2486987	Rv2219	transmembrane protein	3		N (Phenylalanine > Leucine)	ü	ü
2489316	A	G	Intergenic								ü	ü
2494481	C	A	Genic		2493837..2495399	Rv2223c	carboxylesterase B	3		N (Alanine > Serine)	ü	ü
2495500	T	C	Genic	caeA	2495461..2497023	Rv2224c	carboxylesterase A	3		S (Leucine > Leucine)	ü	ü
2499726	G	A	Genic		2498832..2500373	Rv2226	hypothetical protein	10		N (Aspartate > Asparagine)	ü	ü
2501504	T	C	Genic		2500931..2501632	Rv2227	hypothetical protein	10		N (Phenylalanine > Leucine)	ü	ü
2502757	C	T	Genic		2502735..2503472	Rv2229c	hypothetical protein	10	A core mycobacterial gene; conserved in mycobacterial strains	N (Threonine > Glutamine)	ü	ü
2509140	G	C	Genic	cobD	2508434..2509375	Rv2236c	cobalamin biosynthesis transmembrane protein CobD	7		N (Serine > Cysteine)	ü	ü
2509362	G	A	Genic	cobD	2508434..2509375	Rv2236c	cobalamin biosynthesis transmembrane protein CobD	7		N (Threonine > Isoleucine)	ü	ü
2509722	A	G	Genic		2509489..2510256	Rv2237	hypothetical protein	10		S (Proline > Proline)	ü	ü
2511712	G	T	Genic		2511690..2512280	Rv2240c	hypothetical protein	10		N (Threonine > Lysine)	ü	ü
2515639	G	T	Genic		2515304..2516548	Rv2242	hypothetical protein	10		S (Valine > Valine)	ü	ü
2516390	G	A	Genic		2515304..2516548	Rv2242	hypothetical protein	10		N (Alanine > Threonine)	ü	ü
2516567	G	C	Intergenic								ü	ü
2518132	C	T	Genic	kasA	2518115..2519365	Rv2245	3-oxoacyl-ACP synthase 1	1		S (Threonine > Threonine)	ü	ü
2521342	T	C	Genic	accD6	2520743..2522164	Rv2247	acetyl/propionyl-CoA carboxylase subunit beta	1		S (Aspartate > Aspartate)	ü	ü
2522284	G	A	Intergenic								ü	ü
2526974	T	C	Genic		2525565..2526992	Rv2251	flavoprotein	7		S (Proline > Proline)	ü	ü
2528773	G	A	Genic		2528520..2528975	Rv2254c	integral membrane protein	3		N (Alanine > Valine)	ü	ü
2529680	A	G	Genic		2529341..2529874	Rv2256c	hypothetical protein	10		S (Threonine > Threonine)	ü	ü
2529798	G	C	Genic		2529341..2529874	Rv2256c	hypothetical protein	10		N (Alanine > Glycine)	ü	ü
2531742	A	G	Genic		2530836..2531897	Rv2258c	transcriptional regulator	9		S (Alanine > Alanine)	ü	ü
2539620	G	A	Genic		2538700..2539929	Rv2265	integral membrane protein	3		S (Valine > Valine)	ü	ü
2543670	G	A	Genic	cyp128	2542807..2544276	Rv2268c	cytochrome P450 Cyp128	7	This region is a possible MT-complex-specific genomic island	N (Leucine > Phenylalanine)	ü	ü
2546707	T	C	Genic	mazF8	2546488..2546805	Rv2274c	toxin MazF8	0	Part of toxin-antitoxin (TA) operon with Rv2274c	N (Isoleucine > Methionine)	ü	ü
2547664	A	C	Genic		2546883..2547752	Rv2275	cyclo(L-tyrosyl-L-tyrosyl) synthase	10		N (Glutamate > Alanine)	ü	ü
2555900	G	T	Intergenic								ü	ü
2559170	G	A	Genic		2558877..2559569	Rv2286c	hypothetical protein	10		S (Threonine > Threonine)	ü	ü
2559663	C	G	Intergenic								ü	ü
2562783	T	C	Genic	lppO	2562599..2563114	Rv2290	lipoprotein LppO	3	This region is a possible MT-complex-specific genomic island	N (Valine > Alanine)	ü	ü
2563958	A	C	Genic	sseB	2563174..2564028	Rv2291	thiosulfate sulfurtransferase SseB	7		N (Glutamate > Alanine)	ü	ü
2572460	G	A	Genic		2572076..2573008	Rv2300c	metallo-hydrolase	10		S (Histidine > Histidine)	ü	ü
2573756	C	A	Intergenic								ü	ü
2576251	G	A	Genic		2575809..2577098	Rv2305	hypothetical protein	10		N (Glycine > Aspartate)	ü	ü
2577246	A	G	Intergenic								ü	ü
2577994	G	A	Genic		2577851..2578696	Rv2307c	hypothetical protein	10	This region is a possible MT-complex-specific genomic island	N (Arginine > Tryptophan)	ü	ü
2578626	A	G	Genic		2577851..2578696	Rv2307c	hypothetical protein	10	This region is a possible MT-complex-specific genomic island	N (Methionine > Threonine)	ü	ü
2580546	G	T	Genic		2580419..2581135	Rv2308	hypothetical protein	10	This region is a possible MT-complex-specific genomic island	N (Alanine > Serine)	ü	ü
2581109	C	A	Genic		2580419..2581135	Rv2308	hypothetical protein	10	This region is a possible MT-complex-specific genomic island	S (Arginine > Arginine)	ü	ü
2583201	G	A	Genic		2583045..2583332	Rv2309A	hypothetical protein	10	This region is a possible MT-complex-specific genomic island	N (Glutamate > Lysine)	ü	ü
2586127	A	G	Genic		2585917..2587290	Rv2314c	hypothetical protein	10		S (Glycine > Glycine)	ü	ü
2589216	G	C	Genic	uspA	2588838..2589710	Rv2316	sugar ABC transporter permease UspA	3		N (Valine > Leucine)	ü	ü
2591577	C	G	Genic	uspC	2590518..2591840	Rv2318	sugar ABC transporter substrate-binding lipoprotein UspC	3		N (Leucine > Valine)	ü	ü
2592413	T	C	Genic		2591848..2592726	Rv2319c	universal stress protein	10		N (Glutamate > Glycine)	ü	ü
2595933	C	T	Genic		2595361..2596269	Rv2323c	hypothetical protein	10		N (Alanine > Threonine)	ü	ü
2598400	A	G	Genic		2597854..2599947	Rv2326c	ABC transporter ATP-binding protein	3		S (Asparagine > Asparagine)	ü	ü
2603934	A	C	Genic	lppP	2603695..2604222	Rv2330c	lipoprotein LppP	3		N (Serine > Alanine)	ü	ü
2604875	A	C	Genic		2604740..2605078	Rv2331A	hypothetical protein	10		N (Isoleucine > Leucine)	ü	ü
2605293	G	T	Genic	mez	2605108..2606754	Rv2332	malate oxidoreductase	7		N (Glutamate > Aspartate)	ü	ü
2606092	A	C	Genic	mez	2605108..2606754	Rv2332	malate oxidoreductase	7		N (Isoleucine > Leucine)	ü	ü
2606813	G	T	Genic	stp	2606708..2608321	Rv2333c	multidrug resistance protein	3	Spectionomycin tetracycline efflux pump	N (Histidine > Glutamine)	ü	ü
2608117	C	A	Genic	stp	2606708..2608321	Rv2333c	multidrug resistance protein	3	Spectionomycin tetracycline efflux pump	N (Aspartate > Tyrosine)	ü	ü
2608488	T	C	Intergenic								ü	ü
2611583	C	T	Genic		2610837..2611805	Rv2336	hypothetical protein	10	This region is a possible MT-complex-specific genomic island	S (Histidine > Histidine)	ü	ü
2612300	G	T	Genic		2611869..2612987	Rv2337c	hypothetical protein	10	This region is a possible MT-complex-specific genomic island	S (Arginine > Arginine)	ü	ü
2612632	C	A	Genic		2611869..2612987	Rv2337c	hypothetical protein	10	This region is a possible MT-complex-specific genomic island	N (Glycine > Valine)	ü	ü
2614823	C	T	Genic	mmpL9	2614693..2617581	Rv2339	transmembrane transport protein MmpL9	3	This region is a possible MT-complex-specific genomic island	N (Alanine > Valine)	ü	ü
2617173	G	A	Genic	mmpL9	2614693..2617581	Rv2339	transmembrane transport protein MmpL9	3	This region is a possible MT-complex-specific genomic island	N (Tryptophan > Termination [opal or umber])	ü	ü
2618244	C	G	Genic	PE-PGRS39	2617667..2618908	Rv2340c	PE-PGRS family protein PE-PGRS39	6	Member of the Mycobacterium tuberculosis PE family, PGRS subfamily of ala-, gly-rich proteins	N (Arginine > Threonine)	ü	ü
2619271	T	C	Intergenic								ü	ü
2620688	C	G	Genic	dnaG	2620533..2622452	Rv2343c	DNA primase	2		N (Glycine > Arginine)	ü	ü
2625924	T	C	Genic	esxO	2625888..2626172	Rv2346c	ESAT-6 like protein EsxO	3		S (Alanine > Alanine)	×	ü
2638997	G	A	Intergenic								×	ü
2641840	A	G	Genic	zur	2641650..2642042	Rv2359	zinc uptake regulation protein	9		N (Histidine > Arginine)	ü	ü
2642383	C	T	Genic		2642150..2642578	Rv2360c	hypothetical protein	10		N (Alanine > Threonine)	ü	ü
2644031	G	A	Genic	recO	2643461..2644258	Rv2362c	DNA repair protein RecO	2		S (Valine > Valine)	ü	ü
2646542	G	A	Genic	era	2645771..2646673	Rv2364c	GTPase Era	7		S (Alanine > Alanine)	ü	ü
2654858	C	T	Genic	hrcA	2654062..2655093	Rv2374c	heat-inducible transcription repressor HrcA	0		N (Arginine > Glutamine)	ü	×
2656225	A	G	Genic		2656215..2656430	Rv2377c	hypothetical protein	1		N (Valine > Alanine)	ü	ü
2658676	G	A	Genic	mbtF	2657700..2662085	Rv2379c	peptide synthetase	1		N (Alanine > Valine)	ü	ü
2659542	T	C	Genic	mbtF	2657700..2662085	Rv2379c	peptide synthetase	1		S (Glycine > Glycine)	ü	ü
2660319	C	G	Genic	mbtF	2657700..2662085	Rv2379c	peptide synthetase	1		N (Glutamate > Aspartate)	ü	ü
2672081	T	G	Genic	mbtB	2671593..2675837	Rv2383c	phenyloxazoline synthase	1		N (Threonine > Proline)	ü	ü
2675050	C	T	Genic	mbtB	2671593..2675837	Rv2383c	phenyloxazoline synthase	1		N (Arginine > Glutamine)	ü	ü
2680658	T	G	Genic		2680458..2680667	Rv2386a	hypothetical protein	7		S (Threonine > Threonine)	ü	ü
2682593	C	T	Genic	hemN	2682015..2683142	Rv2388c	oxygen-independent coproporphyrinogen III oxidase	7		N (Alanine > Threonine)	ü	ü
2688726	T	C	Genic	ggtB	2688010..2689941	Rv2394	gamma-glutamyltranspeptidase precursor GgtB	7		S (Alanine > Alanine)	ü	ü
2689193	G	A	Genic	ggtB	2688010..2689941	Rv2394	gamma-glutamyltranspeptidase precursor GgtB	7		N (Arginine > Glutamine)	ü	ü
2691713	T	C	Genic		2690072..2692075	Rv2395	integral membrane protein	3		N (Serine > Proline)	ü	ü
2692875	G	A	Genic	PE-PGRS41	2692799..2693884	Rv2396	acid and phagosome regulated protein AprC	6	Member of the Mycobacterium tuberculosis PE family, PGRS subfamily of gly-rich proteins, restricted to M. tuberculosis complex	N (Serine > Asparagine)	ü	ü
2693089	T	C	Genic	PE-PGRS41	2692799..2693884	Rv2396	acid and phagosome regulated protein AprC	6	Member of the Mycobacterium tuberculosis PE family, PGRS subfamily of gly-rich proteins, restricted to M. tuberculosis complex	S (Proline > Proline)	ü	ü
2693772	A	G	Genic	PE-PGRS41	2692799..2693884	Rv2396	acid and phagosome regulated protein AprC	6	Member of the Mycobacterium tuberculosis PE family, PGRS subfamily of gly-rich proteins, restricted to M. tuberculosis complex	N (Asparagine > Serine)	ü	ü
2695378	C	G	Genic	cysW	2694981..2695799	Rv2398c	sulfate ABC transporter permease CysW	3		N (Glycine > Alanine)	ü	ü
2700912	C	G	Genic	lppR	2700535..2701290	Rv2403c	lipoprotein LppR	3		N (Valine > Leucine)	ü	ü
2703018	G	T	Genic	lepA	2701287..2703248	Rv2404c	GTP-binding protein LepA	7	GTP-binding elongation factor	S (Glycine > Glycine)	ü	ü
2703829	C	T	Genic		2703269..2703838	Rv2405	hypothetical protein	10		S (Alanine > Alanine)	ü	ü
2705340	A	G	Genic		2704697..2705518	Rv2407	ribonuclease Z	10		N (Glutamine > Arginine)	ü	ü
2709795	A	G	Genic		2708310..2709965	Rv2411c	hypothetical protein	10		S (Alanine > Alanine)	ü	ü
2712913	C	A	Genic		2712891..2713784	Rv2415c	hypothetical protein	10		N (Arginine > Leucine)	ü	ü
2713795	C	T	Intergenic								ü	ü
2716806	T	C	Genic		2716395..2717138	Rv2418c	hypothetical protein	10		S (Alanine > Alanine)	ü	ü
2718271	C	T	Genic	nadD	2718173..2718808	Rv2421c	nicotinate-nucleotide adenylyltransferase	7		N (Glycine > Serine)	ü	ü
2718852	T	G	Intergenic								ü	ü
2719057	G	A	Intergenic								ü	ü
2721562	C	G	Genic		2720776..2721777	Rv2424c	transposase	5	Probable transposase for IS1558 - Mobile element: IS1558-2, len: 999 nt. Insertion sequence IS1558	S (Alanine > Alanine)	ü	ü
2723506	T	C	Genic		2723308..2724183	Rv2426c	hypothetical protein	10		S (Leucine > Leucine)	ü	ü
2723847	A	G	Genic		2723308..2724183	Rv2426c	hypothetical protein	10		N (Phenylalanine > Leucine)	ü	ü
2725803	C	T	Intergenic								ü	ü
2729423	G	T	Genic		2729115..2730560	Rv2434c	transmembrane protein	3		S (Arginine > Arginine)	ü	ü
2734050	C	T	Genic	rbsK	2733230..2734144	Rv2436	ribokinase RbsK	7	Belongs to the PFKB family of carbohydrate kinases	N (Alanine > Valine)	ü	ü
2734074	T	C	Genic	rbsK	2733230..2734144	Rv2436	ribokinase RbsK	7	Belongs to the PFKB family of carbohydrate kinases	N (Valine > Alanine)	ü	ü
2737017	G	A	Intergenic								ü	ü
2737572	C	A	Genic	proB	2737117..2738247	Rv2439c	glutamate 5-kinase protein	7	gamma-glutamyl kinase (GK)	N (Alanine > Serine)	×	ü
2740693	T	C	Intergenic								ü	ü
2741758	G	T	Genic	dctA	2740709..2742184	Rv2443	C4-dicarboxylate-transport transmembrane protein DctA	3		S (Leucine > Leucine)	ü	ü
2750756	G	A	Genic		2750313..2751572	Rv2449c	trans-acting enoyl reductase	10		N (Arginine > Cysteine)	ü	ü
2751300	G	A	Genic		2750313..2751572	Rv2449c	trans-acting enoyl reductase	10		S (Threonine > Threonine)	ü	ü
2751804	C	T	Genic	rpfE	2751662..2752180	Rv2450c	resuscitation-promoting factor RpfE	3		N (Arginine > Glutamine)	ü	ü
2752448	A	G	Genic		2752262..2752660	Rv2451	hypothetical protein	10		N (Asparagine > Aspartate)	ü	ü
2752698	C	A	Intergenic								ü	ü
2758803	C	G	Genic	clpX	2758208..2759488	Rv2457c	ATP-dependent CLP protease ATP-binding subunit ClpX	7		N (Glycine > Alanine)	ü	ü
2760147	C	T	Genic	mmuM	2759779..2760687	Rv2458	homocysteine S-methyltransferase MmuM	7		S (Arginine > Arginine)	ü	ü
2760152	A	G	Genic	mmuM	2759779..2760687	Rv2458	homocysteine S-methyltransferase MmuM	7		N (Tyrosine > Cysteine)	ü	ü
2764939	G	A	Genic	tig	2763891..2765291	Rv2462c	trigger factor	3		N (Proline > Leucine)	ü	ü
2769039	A	G	Genic	pepN	2768986..2771571	Rv2467	aminopeptidase PepN	7	Lysyl aminopeptidase (LYS-AP) (alanine aminopeptidase)	N (Isoleucine > Methionine)	ü	×
2772741	C	A	Genic		2772367..2773035	Rv2469c	hypothetical protein	10		N (Alanine > Serine)	ü	ü
2772954	T	C	Genic		2772367..2773035	Rv2469c	hypothetical protein	10		N (Serine > Glycine)	ü	ü
2774180	G	C	Genic	aglA	2773564..2775204	Rv2471	alpha-glucosidase AglA	7		N (Tryptophan > Serine)	ü	ü
2779136	T	C	Genic	gdh	2777388..2782262	Rv2476c	NAD-dependent glutamate dehydrogenase	7		N (Serine > Glycine)	ü	ü
2782928	G	T	Genic		2782366..2784042	Rv2477c	macrolide ABC transporter ATP-binding protein	3		N (Threonine > Lysine)	ü	ü
2786952	A	G	Genic	plsB2	2786914..2789283	Rv2482c	glycerol-3-phosphate acyltransferase	1		N (Cysteine > Arginine)	ü	ü
2790458	A	C	Genic	plsC	2789280..2791022	Rv2483c	bifunctional L-3 phosphoserine phosphatase/1-acyl-sn-glycerol-3-phosphate acyltransferase	1		N (Cysteine > Glycine)	ü	ü
2791098	C	T	Genic		2791019..2792494	Rv2484c	diacylglycerol O-acyltransferase	10		N (Glycine > Aspartate)	ü	ü
2791475	A	G	Genic		2791019..2792494	Rv2484c	diacylglycerol O-acyltransferase	10		S (Alanine > Alanine)	ü	ü
2799276	G	C	Genic		2797467..2800880	Rv2488c	LuxR family transcriptional regulator	9		N (Aspartate > Glutamate)	ü	ü
2807486	C	A	Genic		2807278..2808030	Rv2492	hypothetical protein	10	This region is a possible MT-complex-specific genomic island	N (Alanine > Aspartate)	ü	ü
2809318	G	A	Genic	bkdC	2808758..2809939	Rv2495c	branched-chain keto acid dehydrogenase E2 component	7		N (Arginine > Tryptophan)	ü	ü
2809621	T	C	Genic	bkdC	2808758..2809939	Rv2495c	branched-chain keto acid dehydrogenase E2 component	7		N (Threonine > Alanine)	ü	ü
2810382	C	T	Genic	bkdB	2809936..2810982	Rv2496c	3-methyl-2-oxobutanoate dehydrogenase subunit beta	7		N (Glycine > Serine)	ü	ü
2812742	A	G	Genic	citE	2812355..2813176	Rv2498c	citrate (pro-3S)-lyase subunit beta	7		S (Glycine > Glycine)	ü	ü
2817446	G	T	Genic	accD1	2816885..2818474	Rv2502c	acetyl/propionyl-CoA carboxylase subunit beta	1		N (Phenylalanine > Leucine)	ü	ü
2818246	C	T	Genic	accD1	2816885..2818474	Rv2502c	acetyl/propionyl-CoA carboxylase subunit beta	1		N (Glycine > Serine)	ü	ü
2818837	A	G	Genic	scoB	2818471..2819127	Rv2503c	succinyl-CoA:3-ketoacid-CoA transferase subunit B	1		N (Tryptophan > Arginine)	ü	ü
2820456	T	C	Genic	fadD35	2819953..2821596	Rv2505c	fatty-acid--CoA ligase FadD35	1	Fatty-acid-CoA synthetase (fatty-acid-CoA synthase)	N (Threonine > Alanine)	ü	ü
2821342	C	T	Genic	fadD35	2819953..2821596	Rv2505c	fatty-acid--CoA ligase FadD35	1	Fatty-acid-CoA synthetase (fatty-acid-CoA synthase)	S (Alanine > Alanine)	ü	ü
2822974	C	T	Genic		2822438..2823259	Rv2507	hypothetical protein	3		S (Proline > Proline)	ü	ü
2825466	G	A	Genic		2824678..2825484	Rv2509	short-chain type dehydrogenase/reductase	7		S (Lysine > Lysine)	ü	ü
2827984	G	T	Intergenic								ü	ü
2828019	T	C	Intergenic								ü	ü
2830525	C	A	Genic		2830161..2830583	Rv2513	hypothetical protein	10		N (Threonine > Lysine)	ü	ü
2831482	A	G	Genic		2831344..2832591	Rv2515c	hypothetical protein	10		S (Glycine > Glycine)	ü	ü
2834424	G	A	Genic	ldtB	2834109..2835335	Rv2518c	L,D-transpeptidase LdtB	3		S (Aspartate > Aspartate)	ü	ü
2841022	A	G	Genic	fas	2840123..2849332	Rv2524c	fatty acid synthase	1		N (Cysteine > Arginine)	ü	ü
2847281	A	G	Genic	fas	2840123..2849332	Rv2524c	fatty acid synthase	1		S (Aspartate > Aspartate)	ü	ü
2851291	G	A	Genic	vapB17	2851091..2851318	Rv2526	antitoxin VapB17	0	Part of toxin-antitoxin (TA) operon with Rv2527	S (Valine > Valine)	ü	ü
2852391	G	A	Genic	mrr	2851751..2852671	Rv2528c	restriction system protein	2		N (Proline > Leucine)	ü	ü
2855259	A	G	Genic	adi	2854938..2857781	Rv2531c	amino acid decarboxylase	7		S (Alanine > Alanine)	ü	ü
2858669	G	T	Genic	nusB	2858254..2858724	Rv2533c	N utilization substance protein B	2		N (Alanine > Aspartate)	ü	ü
2865760	A	G	Genic		2865130..2866341	Rv2542	hypothetical protein	10		N (Threonine > Alanine)	ü	ü
2865882	T	C	Genic		2865130..2866341	Rv2542	hypothetical protein	10		S (Valine > Valine)	ü	ü
2867207	C	G	Genic	lppB	2867124..2867786	Rv2544	lipoprotein LppB	3		S (Alanine > Alanine)	×	ü
2870386	C	T	Intergenic								ü	ü
2875808	C	G	Genic	alaS	2873771..2876485	Rv2555c	alanine--tRNA ligase	2	Probable alaS, alanyl-tRNA synthetase	N (Lysine > Asparagine)	ü	ü
2878980	C	T	Genic		2878571..2879929	Rv2559c	hypothetical protein	10		N (Glycine > Aspartate)	ü	ü
2880702	G	C	Genic		2880075..2881052	Rv2560	hypothetical protein	3		N (Valine > Leucine)	ü	ü
2881966	T	C	Intergenic								ü	ü
2886400	G	A	Genic		2886373..2889795	Rv2566	hypothetical protein	10		N (Glycine > Serine)	ü	ü
2886570	A	G	Genic		2886373..2889795	Rv2566	hypothetical protein	10		S (Glutamate > Glutamate)	ü	ü
2887180	G	T	Genic		2886373..2889795	Rv2566	hypothetical protein	10		N (Alanine > Serine)	ü	ü
2887315	G	T	Genic		2886373..2889795	Rv2566	hypothetical protein	10		N (Valine > Leucine)	ü	ü
2888201	T	C	Genic		2886373..2889795	Rv2566	hypothetical protein	10		N (Leucine > Proline)	ü	ü
2888978	G	A	Genic		2886373..2889795	Rv2566	hypothetical protein	10		N (Glycine > Glutamate)	ü	ü
2889633	T	C	Genic		2886373..2889795	Rv2566	hypothetical protein	10		S (Alanine > Alanine)	ü	ü
2891267	C	T	Genic		2889795..2892449	Rv2567	hypothetical protein	10		S (Glycine > Glycine)	ü	ü
2891507	T	G	Genic		2889795..2892449	Rv2567	hypothetical protein	10		S (Valine > Valine)	ü	ü
2891728	A	G	Genic		2889795..2892449	Rv2567	hypothetical protein	10		N (Glutamine > Arginine)	ü	ü
2894208	G	A	Genic		2893464..2894408	Rv2569c	hypothetical protein	10		S (Serine > Serine)	ü	ü
2895759	G	A	Genic		2894893..2895960	Rv2571c	transmembarne protein	3		N (Arginine > Cysteine)	ü	×
2896260	G	A	Genic	aspS	2896013..2897803	Rv2572c	aspartate--tRNA ligase	2	Probable aspS, aspartyl-tRNA synthetase	N (Alanine > Valine)	ü	ü
2897842	G	C	Intergenic								ü	ü
2897871	A	G	Intergenic								ü	ü
2904516	G	A	Genic	dhaA	2903639..2904541	Rv2579	haloalkane dehalogenase	7		N (Arginine > Glutamine)	ü	ü
2907009	G	T	Genic	ppiB	2906814..2907740	Rv2582	peptidyl-prolyl cis-trans isomerase B	2	Cyclophilin	N (Valine > Phenylalanine)	ü	ü
2910461	G	T	Genic	apt	2910229..2910900	Rv2584c	adenine phosphoribosyltransferase	7		N (Alanine > Glutamate)	ü	ü
2911293	C	G	Genic		2911004..2912677	Rv2585c	lipoprotein	3		N (Cysteine > Serine)	ü	ü
2912294	T	G	Genic		2911004..2912677	Rv2585c	lipoprotein	3		S (Alanine > Alanine)	ü	ü
2912516	G	A	Genic		2911004..2912677	Rv2585c	lipoprotein	3		S (Threonine > Threonine)	ü	ü
2912712	T	G	Genic	secF	2912683..2914011	Rv2586c	protein translocase subunit SecF	3		N (Threonine > Proline)	×	ü
2913087	C	T	Genic	secF	2912683..2914011	Rv2586c	protein translocase subunit SecF	3		N (Alanine > Threonine)	ü	ü
2918796	T	A	Genic	fadD9	2917871..2921377	Rv2590	fatty-acid--CoA ligase FadD9	1		S (Leucine > Leucine)	ü	ü
2922938	G	A	Genic	PE_PGRS44	2921551..2923182	Rv2591	PE-PGRS family protein PE_PGRS44	6	Member of the Mycobacterium tuberculosis PE family, PGRS subfamily pf ala-, gly-rich proteins	N (Glycine > Aspartate)	×	ü
2922984	T	C	Genic	PE_PGRS44	2921551..2923182	Rv2591	PE-PGRS family protein PE_PGRS44	6	Member of the Mycobacterium tuberculosis PE family, PGRS subfamily pf ala-, gly-rich proteins	S (Glycine > Glycine)	×	ü
2923391	T	C	Genic	ruvB	2923199..2924233	Rv2592c	Holliday junction ATP-dependent DNA helicase RuvB	2		S (Proline > Proline)	ü	ü
2924782	C	T	Genic	ruvA	2924230..2924820	Rv2593c	Holliday junction ATP-dependent DNA helicase RuvA	2		S (Alanine > Alanine)	ü	ü
2925962	T	C	Genic	vapC40	2925734..2926138	Rv2596	ribonuclease VapC40	0	Toxin, part of toxin-antitoxin (TA) operon with Rv2595, contains PIN domain	N (Cysteine > Serine)	ü	ü
2927291	G	A	Genic		2926986..2927480	Rv2598	hypothetical protein	10		S (Alanine > Alanine)	ü	ü
2927511	G	T	Genic		2927477..2927908	Rv2599	membrane protein	3		N (Serine > Isoleucine)	ü	ü
2927939	T	C	Intergenic								ü	ü
2932890	A	G	Genic	tesB2	2932297..2933142	Rv2605c	acyl-CoA thioesterase II	1		N (Phenylalanine > Leucine)	ü	ü
2935886	C	T	Genic	PPE42	2935046..2936788	Rv2608	PPE family protein PPE42	6	Member of the Mycobacterium tuberculosis PPE protein family	N (Proline > Serine)	ü	ü
2939373	G	C	Genic		2939012..2939962	Rv2611c	phosphatidylinositol mannoside acyltransferase	1		N (Serine > Cysteine)	ü	ü
2939657	T	C	Genic		2939012..2939962	Rv2611c	phosphatidylinositol mannoside acyltransferase	1		N (Isoleucine > Methionine)	ü	ü
2945042	G	C	Intergenic								ü	×
2945167	G	T	Intergenic								ü	ü
2945199	T	C	Intergenic								ü	ü
2945201	C	G	Intergenic								ü	ü
2945204	C	T	Intergenic								ü	ü
2945543	G	A	Genic		2945330..2945830	Rv2616	hypothetical protein	10		N (Valine > Isoleucine)	ü	ü
2953307	G	T	Intergenic								ü	ü
2954439	T	C	Genic		2953507..2954748	Rv2627c	hypothetical protein	10		N (Arginine > Glycine)	ü	ü
2955233	C	T	Genic		2955058..2955420	Rv2628	hypothetical protein	10		N (Serine > Leucine)	ü	ü
2959324	A	G	Intergenic								ü	ü
2961605	C	G	Genic	PE_PGRS46	2960105..2962441	Rv2634c	PE-PGRS family protein PE_PGRS46	6	Member of the Mycobacterium tuberculosis PE family, PGRS subfamily pf ala-, gly-rich proteins	S (Glycine > Glycine)	×	ü
2961887	G	A	Genic	PE-PGRS46	2960105..2962441	Rv2634c	PE-PGRS family protein PE-PGRS46	6	Member of the Mycobacterium tuberculosis PE family, PGRS subfamily of ala-, gly-rich proteins	S (Glycine > Glycine)	ü	ü
2968273	T	C	Genic	arsC	2966910..2968406	Rv2643	arsenic-transport integral membrane protein ArsC	3		N (Valine > Alanine)	ü	ü
2968468	G	C	Intergenic								ü	ü
2982422	A	G	Intergenic								ü	ü
2984247	G	A	Genic	clpC2	2983896..2984654	Rv2667	ATP-dependent CLP protease ATP-binding subunit ClpC	7		N (Alanine > Threonine)	ü	ü
2984740	A	G	Genic		2984733..2985254	Rv2668	hypothetical protein	3		N (Histidine > Arginine)	ü	ü
2984932	G	C	Genic		2984733..2985254	Rv2668	hypothetical protein	3		N (Glycine > Alanine)	ü	ü
2985216	G	A	Genic		2984733..2985254	Rv2668	hypothetical protein	3		N (Glutamate > Lysine)	ü	ü
2988630	C	G	Genic		2987682..2989268	Rv2672	protease	7		N (Histidine > Aspartate)	ü	ü
2991694	C	G	Genic		2991184..2991936	Rv2675c	hypothetical protein	10		S (Serine > Serine)	ü	ü
2997325	C	T	Genic		2996739..2998055	Rv2681	hypothetical protein	10		N (Alanine > Valine)	ü	ü
3000362	T	C	Genic		3000112..3000609	Rv2683	hypothetical protein	10		N (Leucine > Serine)	ü	ü
3003115	C	G	Genic	arsB1	3001983..3003269	Rv2685	arsenic-transport integral membrane protein ArsB	3		N (Alanine > Glycine)	ü	ü
3005185	G	T	Genic		3004745..3005650	Rv2688c	antibiotic ABC transporter ATP-binding protein	3		N (Proline > Threonine)	ü	ü
3006898	G	A	Genic		3005845..3007062	Rv2689c	hypothetical protein	10		S (Tyrosine > Tyrosine)	ü	ü
3007238	A	G	Genic		3007236..3009209	Rv2690c	integral membrane protein	3		N (Termination [opal or umber] > Arginine)	ü	ü
3009692	A	G	Genic	ceoB	3009344..3010027	Rv2691	TRK system potassium uptake protein CeoB	3		N (Threonine > Alanine)	ü	ü
3010420	A	G	Genic	ceoC	3010024..3010686	Rv2692	TRK system potassium uptake protein CeoC	3		N (Isoleucine > Valine)	ü	ü
3011566	G	T	Genic		3011399..3011767	Rv2694c	hypothetical protein	10		N (Arginine > Serine)	ü	ü
3013119	C	T	Genic		3012829..3013608	Rv2696c	hypothetical protein	10		N (Aspartate > Asparagine)	ü	ü
3017465	T	C	Genic	ppgK	3016858..3017655	Rv2702	polyphosphate glucokinase	7	Polyphosphate-glucose phosphotransferase	N (Isoleucine > Threonine)	ü	ü
3021942	C	G	Genic		3021839..3022285	Rv2709	transmembrane protein	3		N (Threonine > Serine)	ü	ü
3022597	T	C	Genic	sigB	3022461..3023432	Rv2710	RNA polymerase sigma factor SigB	2		N (Valine > Alanine)	×	ü
3027606	C	G	Genic		3027065..3028039	Rv2714	hypothetical protein	10		N (Serine > Tryptophan)	ü	ü
3027798	T	C	Genic		3027065..3028039	Rv2714	hypothetical protein	10		N (Valine > Alanine)	ü	ü
3027955	G	A	Genic		3027065..3028039	Rv2714	hypothetical protein	10		S (Leucine > Leucine)	ü	ü
3031168	A	G	Genic		3031040..3031537	Rv2719c	membrane protein	3		N (Tyrosine > Histidine)	ü	ü
3032137	T	C	Genic	lexA	3031788..3032498	Rv2720	repressor LexA	9		N (Valine > Alanine)	ü	ü
3033644	T	C	Genic		3032520..3034619	Rv2721c	hypothetical protein	3		N (Threonine > Alanine)	ü	ü
3033869	C	T	Genic		3032520..3034619	Rv2721c	hypothetical protein	3		N (Glycine > Serine)	ü	ü
3036912	A	G	Genic	fadE20	3036131..3037291	Rv2724c	acyl-CoA dehydrogenase FadE20	1		N (Isoleucine > Threonine)	ü	ü
3037377	T	C	Intergenic								ü	ü
3038262	C	T	Genic	hflX	3037427..3038914	Rv2725c	GTP-binding protein HflX	7		N (Glycine > Aspartate)	ü	ü
3041679	G	A	Genic		3041570..3042475	Rv2729c	integral membrane protein	3		N (Alanine > Valine)	ü	ü
3041871	G	T	Genic		3041570..3042475	Rv2729c	integral membrane protein	3		N (Alanine > Glutamate)	ü	ü
3042353	G	C	Genic		3041570..3042475	Rv2729c	integral membrane protein	3		N (Phenylalanine > Leucine)	ü	ü
3054081	A	G	Genic	PE-PGRS47	3053914..3055491	Rv2741	PE-PGRS family protein PE_PGRS47	6	Member of the M. tuberculosis PE family. This region is a possible MT-complex-specific genomic island	S (Glycine > Glycine)	ü	ü
3054321	A	G	Genic	PE-PGRS47	3053914..3055491	Rv2741	PE-PGRS family protein PE_PGRS47	6	Member of the M. tuberculosis PE family. This region is a possible MT-complex-specific genomic island	S (Glycine > Glycine)	ü	ü
3055062	C	A	Genic	PE-PGRS47	3053914..3055491	Rv2741	PE-PGRS family protein PE_PGRS47	6	Member of the M. tuberculosis PE family. This region is a possible MT-complex-specific genomic island	S (Glycine > Glycine)	ü	ü
3055088	G	A	Genic	PE_PGRS47	3053914..3055491	Rv2741	PE-PGRS family protein PE_PGRS47	6	Member of the M. tuberculosis PE family. This region is a possible MT-complex-specific genom island	N (Glycine > Aspartate)	ü	ü
3055922	A	G	Genic		3055515..3056348	Rv2742c	hypothetical protein	10		S (Leucine > Leucine)	ü	ü
3059270	A	G	Genic	argA	3059262..3059786	Rv2747	L-glutamate alpha-N-acetyltransferase	10	Alpha-N-acetylglutamate synthase	S (Glutamate > Glutamate)	ü	ü
3062237	G	A	Genic	ftsK	3059855..3062506	Rv2748c	DNA translocase FtsK	3	Cell division transmembrane protein	S (Proline > Proline)	ü	ü
3069167	A	G	Genic	hsdM	3068461..3070083	Rv2756c	type I restriction/modification system DNA methylase HsdM	2	M protien (DNA methyltransferase)	N (Leucine > Proline)	ü	ü
3069805	G	C	Genic	hsdM	3068461..3070083	Rv2756c	type I restriction/modification system DNA methylase HsdM	2		S (Valine > Valine)	ü	ü
3072927	G	A	Genic		3072637..3073056	Rv2762c	hypothetical protein	10		N (Glutamine > Termination [amber])	ü	ü
3075022	G	T	Genic		3074636..3075373	Rv2765	hydrolase	7		N (Methionine > Isoleucine)	×	ü
3076647	G	A	Genic		3076367..3076720	Rv2767c	membrane protein	3		N (Serine > Leucine)	ü	ü
3077291	G	C	Genic	PPE43	3076894..3078078	Rv2768c	PPE family protein PPE43	6	Member of the Mycobacterium tuberculosis PPE protein family	N (Proline > Arginine)	ü	ü
3078178	C	T	Genic	PE27	3078158..3078985	Rv2769c	PE family protein PE27	6	Member of the Mycobacterium tuberculosis PE family, PGRS subfamily of ala-, gly-rich proteins	N (Valine > Methionine)	ü	ü
3078826	G	A	Genic	PE27	3078158..3078985	Rv2769c	PE family protein PE27	6	Member of the Mycobacterium tuberculosis PE family, PGRS subfamily of ala-, gly-rich proteins	N (Proline > Serine)	ü	ü
3079630	A	C	Genic	PPE44	3079309..3080457	Rv2770c	PPE family protein PPE44	6	Member of the Mycobacterium tuberculosis PPE protein family	S (Alanine > Alanine)	ü	ü
3079877	A	G	Genic	PPE44	3079309..3080457	Rv2770c	PPE family protein PPE44	6	Member of the Mycobacterium tuberculosis PPE protein family	N (Phenylalanine > Serine)	ü	ü
3080795	A	G	Genic		3080581..3081033	Rv2771c	hypothetical protein	10		N (Leucine > Proline)	ü	ü
3081731	G	A	Genic	dapB	3081604..3082341	Rv2773c	4-hydroxy-tetrahydrodipicolinate reductase	7		N (Threonine > Isoleucine)	ü	ü
3086728	C	T	Genic		3086215..3086754	Rv2779c	Lrp/AsnC family transcriptional regulator	9		N (Methionine > Isoleucine)	ü	ü
3086788	T	C	Intergenic								ü	ü
3088625	A	G	Genic		3087950..3088984	Rv2781c	oxidoreductase	7		S (Valine > Valine)	ü	ü
3089363	G	A	Genic	pepR	3089045..3090361	Rv2782c	zinc protease	7		S (Threonine > Threonine)	ü	ü
3095342	A	C	Genic		3095111..3096874	Rv2787	hypothetical protein	10		N (Threonine > Proline)	ü	ü
3097368	A	C	Genic	sirR	3096959..3097645	Rv2788	transcriptional repressor SirR	9		N (Aspartate > Alanine)	ü	ü
3098111	G	A	Genic	fadE21	3097706..3098938	Rv2789c	acyl-CoA dehydrogenase FadE21	1		S (Glycine > Glycine)	ü	ü
3098939	G	C	Intergenic								ü	ü
3103682	T	C	Genic	pptT	3103257..3103940	Rv2794c	4'-phosphopantetheinyl transferase	10		N (Methionine > Valine)	ü	ü
3104189	A	G	Genic		3103937..3104911	Rv2795c	hypothetical protein	10		S (Cysteine > Cysteine)	ü	ü
3105144	C	A	Genic	lppV	3105056..3105619	Rv2796c	lipoprotein LppV	3		N (Cysteine > Phenylalanine)	ü	ü
3112877	G	A	Genic		3112465..3113094, 3112867..3113271	Rv2804c, Rv2805	hypothetical protein, hypothetical protein	10	This region is a possible MT-complex-specific genomic island, -	N (Alanine > Valine), N (Glycine > Aspartate)	ü	ü
3112923	C	T	Genic		3112465..3113094, 3112867..3113271	Rv2804c, Rv2806	hypothetical protein, hypothetical protein	10	This region is a possible MT-complex-specific genomic island, -	N (Alanine > Threonine), S (Glycine > Glycine)	ü	ü
3113872	A	T	Genic		3113658..3114812	Rv2807	hypothetical protein	10	This region is a possible MT-complex-specific genomic island	N (Glutamate > Valine)	ü	ü
3114703	T	C	Genic		3113658..3114812	Rv2807	hypothetical protein	10	This region is a possible MT-complex-specific genomic island	N (Methionine > Threonine)	ü	ü
3115543	A	C	Genic		3115408..3115719	Rv2809	hypothetical protein	10	This region is a possible MT-complex-specific genomic island	N (Threonine > Proline)	ü	ü
3118000	A	G	Genic		3116818..3118227	Rv2812	transposase	5	This region is a possible MT-complex-specific genomic island - Mobile element: IS1604, len: 1409 nt	N (Arginine > Glycine)	ü	ü
3118449	A	G	Genic		3118224..3119036	Rv2813	hypothetical protein	10	This region is a possible MT-complex-specific genomic island	N (Isoleucine > Valine)	ü	ü
3125235	G	A	Genic		3124996..3126144	Rv2818c	CRISPR-associated protein Csm6	8	This region is a possible MT-complex-specific genomic island	N (Glutamine > Termination [ochre])	ü	ü
3127466	T	G	Genic		3127364..3128272	Rv2820c	CRISPR type III-associated RAMP protein Csm4	10	This region is a possible MT-complex-specific genomic island	N (Threonine > Proline)	ü	ü
3132956	G	T	Genic		3132892..3133539	Rv2825c	hypothetical protein	10		N (Alanine > Glutamate)	ü	ü
3132975	C	G	Genic		3132892..3133539	Rv2825c	hypothetical protein	10		N (Valine > Leucine)	ü	ü
3133054	C	G	Genic		3132892..3133539	Rv2825c	hypothetical protein	10		N (Serine > Cysteine)	ü	ü
3133055	G	C	Genic		3132892..3133539	Rv2825c	hypothetical protein	10		N (Serine > Cysteine)	ü	ü
3133536	T	C	Genic		3132892..3133539	Rv2825c	hypothetical protein	10		N (Lysine > Glutamate)	ü	ü
3134839	G	A	Genic		3134596..3135483	Rv2827c	hypothetical protein	10		S (Arginine > Arginine)	ü	ü
3135896	A	G	Genic		3135788..3136333	Rv2828c	hypothetical protein	10		S (Glycine > Glycine)	×	ü
3137058	G	A	Genic	vapB22	3137009..3137224	Rv2830c	antitoxin VapB22	0	Part of toxin-antitoxin (TA) operon with Rv2829c	N (Alanine > Valine)	ü	ü
3137237	T	C	Intergenic								ü	ü
3138479	A	G	Genic	ugpC	3138099..3139181	Rv2832c	sn-glycerol-3-phosphate ABC transporter ATP-binding protein UgpC	3		N (Phenylalanine > Leucine)	ü	ü
3139854	G	A	Genic	ugpB	3139174..3140484	Rv2833c	sn-glycerol-3-phosphate ABC transporter substrate-binding lipoprotein UgpB	3		N (Glutamine > Termination [amber])	ü	ü
3139964	G	A	Genic	ugpB	3139174..3140484	Rv2833c	sn-glycerol-3-phosphate ABC transporter substrate-binding lipoprotein UgpB	3		N (Proline > Leucine)	ü	ü
3140153	C	A	Genic	ugpB	3139174..3140484	Rv2833c	sn-glycerol-3-phosphate ABC transporter substrate-binding lipoprotein UgpB	3		N (Serine > Isoleucine)	ü	ü
3142580	G	A	Genic	dinF	3142309..3143628	Rv2836c	DNA-damage-inducible protein DinF	2		N (Proline > Leucine)	ü	ü
3143158	C	A	Genic	dinF	3142309..3143628	Rv2836c	DNA-damage-inducible protein DinF	2		N (Glutamine > Histidine)	ü	ü
3146953	T	C	Genic	infB	3145171..3147873	Rv2839c	translation initiation factor IF-2	2		S (Glutamate > Glutamate)	ü	ü
3152257	C	T	Genic	proS	3151202..3152950	Rv2845c	proline--tRNA ligase	2	Prolyl-tRNA synthetase (PRORS) (global RNA synthesis factor) (proline translase)	N (Alanine > Threonine)	ü	ü
3152421	T	C	Genic	proS	3151202..3152950	Rv2845c	proline--tRNA ligase	2	Prolyl-tRNA synthetase (PRORS) (global RNA synthesis factor) (proline translase)	N (Histidine > Arginine)	ü	ü
3154587	T	C	Genic	efpA	3153039..3154631	Rv2846c	MFS-type transporter EfpA	3	Integral membrane efflux protein EfpA	N (Threonine > Arginine)	ü	ü
3154588	G	C	Genic	efpA	3153039..3154631	Rv2846c	MFS-type transporter EfpA	3	Integral membrane efflux protein EfpA	N (Threonine > Arginine)	ü	ü
3157785	C	G	Genic	cobO	3157521..3158144	Rv2849c	cob(I)alamin adenosyltransferase	7		N (Tryptophan > Cysteine)	ü	ü
3158719	C	T	Genic		3158165..3160054	Rv2850c	magnesium chelatase	7		N (Glycine > Serine)	×	ü
3159237	C	T	Genic		3158165..3160054	Rv2850c	magnesium chelatase	7		N (Arginine > Glutamine)	ü	ü
3164790	C	T	Genic		3164152..3165192	Rv2854	hypothetical protein	10		S (Aspartate > Aspartate)	ü	ü
3170493	C	G	Genic	aldC	3169356..3170723	Rv2858c	aldehyde dehydrogenase AldC	7		S (Proline > Proline)	ü	ü
3174496	A	G	Genic		3174059..3174643	Rv2862c	hypothetical protein	10		N (Cysteine > Arginine)	ü	ü
3174591	C	G	Genic		3174059..3174643	Rv2862c	hypothetical protein	10		N (Arginine > Proline)	ü	ü
3177884	C	A	Genic	relG	3177822..3178085	Rv2866	toxin RelG	0	RelG, toxin, part of toxin-antitoxin (TA) operon with Rv2865	S (Arginine > Arginine)	ü	ü
3180775	C	T	Genic	rip	3180548..3181762	Rv2869c	zinc metalloprotease	3		N (Alanine > Threonine)	ü	ü
3180988	C	A	Genic	rip	3180548..3181762	Rv2869c	zinc metalloprotease	3		N (Valine > Isoleucine)	ü	ü
3183595	G	A	Genic	vapC43	3183382..3183825	Rv2872	ribonuclease VapC43	0	Toxin, part of toxin-antitoxin (TA) operon with Rv2595, contains PIN domain. This region is a possible MT-complex-specific genomic island	N (Alanine > Threonine)	ü	ü
3186860	T	G	Genic	dipZ	3184847..3186934	Rv2874	integral membrane C-type cytochrome biogenesis protein DipZ	7		N (Tyrosine > Aspartate)	ü	ü
3187792	T	C	Genic		3187663..3187977	Rv2876	transmembrane protein	3	A core mycobacterial gene; conserved in mycobacterial strains	N (Tryptophan > Arginine)	ü	ü
3187964	G	A	Genic		3187663..3187977	Rv2876	transmembrane protein	3	A core mycobacterial gene; conserved in mycobacterial strains	N (Glycine > Aspartate)	ü	ü
3188769	A	G	Genic	merT	3188008..3188871	Rv2877c	integral membrane protein	3		N (Tyrosine > Histidine)	ü	ü
3189242	A	G	Genic	mpt53	3188876..3189397	Rv2878c	soluble secreted antigen Mpt53	3		S (Alanine > Alanine)	ü	ü
3189580	T	C	Intergenic								×	ü
3189664	T	C	Intergenic								ü	ü
3192053	G	A	Genic	frr	3191644..3192201	Rv2882c	ribosome recycling factor	2	Ribosome releasing factor (RRF)	N (Proline > Leucine)	ü	ü
3195731	T	C	Genic		3195545..3196432	Rv2886c	resolvase	5	Mobile element: IS1539, len: 2267 nt	S (Valine > Valine)	ü	ü
3198332	G	A	Genic	tsf	3198292..3199107	Rv2889c	elongation factor EF-Ts	2		N (Threonine > Methionine)	ü	ü
3200304	A	G	Genic		3200266..3201015	Rv2891	hypothetical protein	10		S (Valine > Valine)	ü	ü
3203520	A	G	Genic	xerC	3203394..3204290	Rv2894c	tyrosine recombinase XerC	5		S (Glycine > Glycine)	ü	ü
3206265	T	C	Genic		3205265..3206434	Rv2896c	hypothetical protein	10		N (Glutamate > Glycine)	ü	ü
3207250	A	T	Genic		3206431..3207942	Rv2897c	hypothetical protein	10		S (Leucine > Leucine)	ü	ü
3207709	G	A	Genic		3206431..3207942	Rv2897c	hypothetical protein	10		S (Glycine > Glycine)	ü	ü
3213089	C	T	Genic	lepB	3212970..3213854	Rv2903c	signal peptidase	3		N (Aspartate > Asparagine)	ü	ü
3221579	A	G	Genic		3219863..3221698	Rv2913c	D-amino acid aminohydrolase	7		S (Isoleucine > Isoleucine)	ü	ü
3223303	C	T	Genic	pknI	3221767..3223524	Rv2914c	serine/threonine-protein kinase PknI	9		S (Glutamate > Glutamate)	ü	ü
3225887	C	T	Genic	ffh	3224708..3226285	Rv2916c	signal recognition particle protein	3		S (Leucine > Leucine)	ü	×
3226181	A	C	Genic	ffh	3224708..3226285	Rv2916c	signal recognition particle protein	3		S (Arginine > Arginine)	ü	ü
3228143	G	T	Genic		3226363..3228243	Rv2917	hypothetical protein	10		N (Arginine > Leucine)	ü	ü
3229201	G	A	Genic	glnD	3228254..3230680	Rv2918c	bifunctional uridylyltransferase/uridylyl-removing enzyme	7		N (Arginine > Tryptophan)	ü	ü
3235715	G	C	Genic	smc	3234189..3237806	Rv2922c	chromosome partition protein Smc	3		N (Arginine > Glycine)	ü	ü
3243355	T	C	Intergenic								ü	ü
3244414	A	G	Genic	fadD26	3243697..3245448	Rv2930	fatty-acid--CoA ligase FadD26	1	Fatty-acid-CoA synthetase (fatty-acid-CoA synthase)	N (Methionine > Valine)	ü	ü
3246547	A	C	Genic	ppsA	3245445..3251075	Rv2931	phthiocerol synthesis polyketide synthase type I PpsA	1		N (Asparagine > Threonine)	ü	ü
3247316	C	G	Genic	ppsA	3245445..3251075	Rv2931	phthiocerol synthesis polyketide synthase type I PpsA	1		N (Aspartate > Glutamate)	ü	ü
3247579	G	A	Genic	ppsA	3245445..3251075	Rv2931	phthiocerol synthesis polyketide synthase type I PpsA	1		N (Arginine > Glutamine)	ü	ü
3247851	G	A	Genic	ppsA	3245445..3251075	Rv2931	phthiocerol synthesis polyketide synthase type I PpsA	1		N (Alanine > Threonine)	ü	ü
3247853	C	T	Genic	ppsA	3245445..3251075	Rv2931	phthiocerol synthesis polyketide synthase type I PpsA	1		N (Alanine > Threonine)	ü	ü
3247856	G	C	Genic	ppsA	3245445..3251075	Rv2931	phthiocerol synthesis polyketide synthase type I PpsA	1		S (Arginine > Arginine)	ü	ü
3247874	G	A	Genic	ppsA	3245445..3251075	Rv2931	phthiocerol synthesis polyketide synthase type I PpsA	1		S (Arginine > Arginine)	ü	ü
3247877	T	C	Genic	ppsA	3245445..3251075	Rv2931	phthiocerol synthesis polyketide synthase type I PpsA	1		S (Phenylalanine > Phenylalanine)	ü	ü
3247883	T	C	Genic	ppsA	3245445..3251075	Rv2931	phthiocerol synthesis polyketide synthase type I PpsA	1		S (Serine > Serine)	ü	ü
3248074	G	A	Genic	ppsA	3245445..3251075	Rv2931	phthiocerol synthesis polyketide synthase type I PpsA	1		N (Arginine > Histidine)	ü	ü
3248075	C	T	Genic	ppsA	3245445..3251075	Rv2931	phthiocerol synthesis polyketide synthase type I PpsA	1		N (Arginine > Histidine)	ü	ü
3253532	G	A	Genic	ppsB	3251072..3255688	Rv2932	phthiocerol synthesis polyketide synthase type I PpsB	1		N (Alanine > Threonine)	ü	ü
3254695	C	T	Genic	ppsB	3251072..3255688	Rv2932	phthiocerol synthesis polyketide synthase type I PpsB	1		S (Alanine > Alanine)	ü	ü
3254880	G	T	Genic	ppsB	3251072..3255688	Rv2932	phthiocerol synthesis polyketide synthase type I PpsB	1		N (Arginine > Leucine)	ü	ü
3256494	A	G	Genic	ppsC	3255685..3262251	Rv2933	phthiocerol synthesis polyketide synthase type I PpsC	1		S (Glycine > Glycine)	ü	ü
3261006	C	A	Genic	ppsC	3255685..3262251	Rv2933	phthiocerol synthesis polyketide synthase type I PpsC	1		S (Glycine > Glycine)	ü	ü
3262628	G	A	Genic	ppsD	3262248..3267731	Rv2934	phthiocerol synthesis polyketide synthase type I PpsD	1		N (Methionine > Isoleucine)	ü	ü
3266030	A	G	Genic	ppsD	3262248..3267731	Rv2934	phthiocerol synthesis polyketide synthase type I PpsD	1		S (Serine > Serine)	ü	ü
3267715	A	C	Genic	ppsD	3262248..3267731	Rv2934	phthiocerol synthesis polyketide synthase type I PpsD	1		N (Glutamate > Alanine)	ü	ü
3269581	A	G	Genic	ppsE	3267737..3272203	Rv2935	phthiocerol synthesis polyketide synthase type I PpsE	1		S (Alanine > Alanine)	ü	ü
3270784	A	G	Genic	ppsE	3267737..3272203	Rv2935	phthiocerol synthesis polyketide synthase type I PpsE	1		S (Glutamate > Glutamate)	ü	ü
3271037	A	G	Genic	ppsE	3267737..3272203	Rv2935	phthiocerol synthesis polyketide synthase type I PpsE	1		N (Asparagine > Aspartate)	ü	ü
3273138	C	G	Genic	drrA	3272214..3273209	Rv2936	daunorubicin ABC transporter ATP-binding protein DrrA	3		N (Histidine > Aspartate)	ü	ü
3273859	C	T	Genic	drrB	3273206..3274075	Rv2937	daunorubicin ABC transporter ATP-binding protein DrrB	3		S (Leucine > Leucine)	ü	ü
3282079	T	A	Genic	mas	3276380..3282715	Rv2940c	multifunctional mycocerosic acid synthase	1		S (Alanine > Alanine)	ü	ü
3283067	G	T	Intergenic								×	ü
3283492	A	G	Genic	fadD28	3283335..3285077	Rv2941	long-chain-fatty-acid--CoA ligase FadD28	1	Fatty-acid-AMP synthetase	N (Glutamine > Arginine)	ü	ü
3283592	G	C	Genic	fadD28	3283335..3285077	Rv2941	long-chain-fatty-acid--CoA ligase FadD28	1	Fatty-acid-AMP synthetase	S (Glycine > Glycine)	ü	ü
3286107	C	A	Genic	mmpL7	3285070..3287832	Rv2942	transmembrane transport protein MmpL7	3		S (Valine > Valine)	ü	ü
3292275	G	A	Genic	pks1	3291503..3296353	Rv2946c	polyketide synthase	1		N (Alanine > Valine)	ü	ü
3292506	A	C	Genic	pks1	3291503..3296353	Rv2946c	polyketide synthase	1		N (Valine > Glycine)	ü	ü
3293483	G	A	Genic	pks1	3291503..3296353	Rv2946c	polyketide synthase	1		S (Alanine > Alanine)	ü	ü
3296721	C	G	Genic	pks15	3296350..3297840	Rv2947c	polyketide synthase	1		N (Glycine > Arginine)	ü	ü
3296843	A	G	Genic	pks15	3296350..3297840	Rv2947c	polyketide synthase	1		N (Valine > Alanine)	ü	ü
3301252	C	T	Genic	fadD29	3300596..3302455	Rv2950c	long-chain-fatty-acid--AMP ligase FadD29	1	Fatty-acid-AMP synthetase (fatty-acid-AMP synthase)	N (Alanine > Threonine)	ü	ü
3302683	C	T	Intergenic								ü	ü
3306811	C	T	Genic		3306666..3307391	Rv2954c	hypothetical protein	10	This region is a possible MT-complex-specific genomic island	N (Arginine > Glutamine)	ü	ü
3308466	C	T	Genic		3307580..3308545	Rv2955c	hypothetical protein	10	This region is a possible MT-complex-specific genomic island	N (Arginine > Histidine)	ü	ü
3308606	G	A	Intergenic								ü	ü
3309377	T	C	Genic		3308668..3309399	Rv2956	hypothetical protein	10	This region is a possible MT-complex-specific genomic island	N (Isoleucine > Threonine)	ü	ü
3310875	G	A	Genic		3310714..3312000	Rv2958c	PGL/p-HBAD biosynthesis glycosyltransferase	7		N (Arginine > Terminarion [opal or umber])	ü	ü
3311119	G	C	Genic		3310714..3312000	Rv2958c	PGL/p-HBAD biosynthesis glycosyltransferase	7		S (Valine > Valine)	ü	ü
3312728	C	T	Genic		3312101..3312838	Rv2959c	rhamnosyl O- methyltransferase	7	This region is a possible MT-complex-specific genomic island	S (Valine > Valine)	ü	ü
3314412	A	G	Genic		3313773..3315122	Rv2962c	PGL/p-HBAD biosynthesis rhamnosylltransferase	7		S (Alanine > Alanine)	ü	ü
3320554	G	A	Genic	pca	3319663..3323046	Rv2967c	pyruvate carboxylase	7		S (Threonine > Threonine)	ü	ü
3326554	A	C	Genic		3326101..3326949	Rv2971	oxidoreductase	7		N (Asparagine > Histidine)	ü	ü
3329930	T	G	Genic	recG	3327733..3329946	Rv2973c	ATP-dependent DNA helicase RecG	2		N (Aspartate > Alanine)	ü	ü
3335297	T	C	Genic		3335164..3335748	Rv2979c	resolvase	5	Mobile element: IS1538, len: 2025 nt. Similar to other insertion sequence elements in M. tuberculosis e.g. IS1535, IS1536, IS1537, & IS1539	N (Aspartate > Glycine)	ü	ü
3335514	T	C	Genic		3335164..3335748	Rv2979c	resolvase	5	Mobile element: IS1538, len: 2025 nt. Similar to other insertion sequence elements in M. tuberculosis e.g. IS1535, IS1536, IS1537, & IS1539	N (Threonine > Alanine)	ü	ü
3335708	G	C	Genic		3335164..3335748	Rv2979c	resolvase	5	Mobile element: IS1538, len: 2025 nt. Similar to other insertion sequence elements in M. tuberculosis e.g. IS1535, IS1536, IS1537, & IS1539	N (Proline > Arginine)	ü	ü
3336825	T	C	Genic	ddlA	3336796..3337917	Rv2981c	D-alanine--D-alanine ligase	3		N (Threonine > Alanine)	ü	ü
3338603	G	C	Genic	gpdA2	3337995..3338999	Rv2982c	glycerol-3-phosphate dehydrogenase	1		N (Proline > Alanine)	ü	ü
3345047	G	T	Genic	leuC	3344654..3346075	Rv2988c	3-isopropylmalate dehydratase large subunit	7		N (Aspartate > Glutamate)	ü	ü
3348258	G	A	Genic		3347982..3348473	Rv2991	hypothetical protein	10		N (Alanine > Threonine)	ü	ü
3349019	A	G	Genic	gltS	3348805..3350277	Rv2992c	glutamate--tRNA ligase	2		N (Valine > Alanine)	ü	ü
3352919	A	G	Genic	leuB	3352458..3353468	Rv2995c	3-isopropylmalate dehydrogenase	7		N (Phenylalanine > Leucine)	ü	ü
3352932	C	G	Genic	leuB	3352458..3353468	Rv2995c	3-isopropylmalate dehydrogenase	7		S (Threonine > Threonine)	ü	ü
3355417	T	A	Genic		3355099..3356541	Rv2997	dehydrogenase	7		N (Cysteine > Serine)	ü	ü
3356517	T	C	Genic		3355099..3356541	Rv2997	dehydrogenase	7		S (Proline > Proline)	ü	ü
3358235	A	T	Genic	lppY	3357602..3358567	Rv2999	lipoprotein LppY	3		N (Methionine > Leucine)	ü	ü
3360982	G	A	Genic	ilvN	3360624..3361130	Rv3002c	acetolactate synthase small subunit	7		N (Threonine > Isoleucine)	ü	×
3363338	A	G	Intergenic								ü	ü
3365364	G	A	Genic	lppZ	3364709..3365830	Rv3006	lipoprotein LppZ	3		N (Glycine > Aspartate)	ü	ü
3367765	G	A	Genic	gatB	3367264..3368793	Rv3009c	aspartyl/glutamyl-tRNA (Asn/Gln) amidotransferase subunit B	2		S (Glycine > Glycine)	ü	ü
3369869	G	T	Intergenic								ü	ü
3371260	T	C	Genic	gatA	3369950..3371434	Rv3011c	glutamyl-tRNA (GLN) amidotransferase subunit A	2		N (Isoleucine > Valine)	ü	ü
3371365	C	T	Genic	gatA	3369950..3371434	Rv3011c	glutamyl-tRNA (GLN) amidotransferase subunit A	2		N (Alanine > Threonine)	ü	ü
3371401	G	A	Genic	gatA	3369950..3371434	Rv3011c	glutamyl-tRNA (GLN) amidotransferase subunit A	2		S (Leucine > Leucine)	ü	ü
3378095	A	G	Genic	PPE46	3376939..3378243	Rv3018c	PPE family protein PPE46	6	Member of the Mycobacterium tuberculosis PPE protein family	N (Valine > Alanine)	ü	×
3379708	G	C	Intergenic								ü	ü
3379712	G	C	Intergenic								ü	ü
3379718	T	C	Intergenic								ü	ü
3379726	C	A	Intergenic								ü	×
3379730	G	C	Intergenic								ü	×
3379732	C	T	Intergenic								ü	×
3379735	A	C	Intergenic								ü	×
3379736	C	A	Intergenic								ü	×
3379742	T	C	Intergenic								ü	×
3379751	A	C	Intergenic								ü	×
3379757	A	C	Intergenic								ü	×
3379763	G	A	Intergenic								ü	×
3379784	C	A	Intergenic								ü	×
3379788	C	G	Intergenic								ü	×
3380534	A	G	Intergenic								×	ü
3387097	G	A	Genic	fixB	3387075..3388031	Rv3028c	electron transfer flavoprotein subunit alpha	7		N (Alanine > Valine)	ü	ü
3388682	T	C	Genic	fixA	3388070..3388870	Rv3029c	electron transfer flavoprotein subunit beta	7		S (Valine > Valine)	ü	ü
3392672	A	C	Genic		3391534..3392778	Rv3032	glycogen synthase	7	Alpha-1,4-glucosyltransferase	N (Glutamine > Proline)	ü	ü
3398271	T	G	Genic		3397214..3398290	Rv3037c	S-adenosylmethionine -dependent methyltransferase	10		N (Aspartate > Alanine)	ü	ü
3401871	A	G	Genic		3401055..3401918	Rv3041c	ABC transporter ATP-binding protein	3		S (Alanine > Alanine)	ü	ü
3402816	C	T	Genic	serB2	3401933..3403162	Rv3042c	phosphoserine phosphatase SerB	7		N (Glycine > Glutamate)	ü	ü
3402955	C	A	Genic	serB2	3401933..3403162	Rv3042c	phosphoserine phosphatase SerB	7		N (Alanine > Serine)	ü	ü
3404376	C	G	Genic	ctaD	3403200..3404921	Rv3043c	cytochrome C oxidase cytochrome 1	7		S (Threonine > Threonine)	ü	ü
3406257	G	A	Intergenic								ü	ü
3415332	A	G	Intergenic								ü	ü
3419621	A	G	Genic	cyp136	3419492..3420970	Rv3059	cytochrome P450 Cyp136	7		N (Lysine > Glutamate)	ü	ü
3420442	C	T	Genic	cyp136	3419492..3420970	Rv3059	cytochrome P450 Cyp136	7		S (Tyrosine > Tyrosine)	ü	ü
3420825	A	G	Genic	cyp136	3419492..3420970	Rv3059	cytochrome P450 Cyp136	7		N (Aspartate > Glycine)	ü	ü
3423939	T	A	Genic	fadE22	3423262..3425427	Rv3061c	acyl-CoA dehydrogenase FadE22	1		N (Serine > Cysteine)	ü	ü
3423966	T	C	Genic	fadE22	3423262..3425427	Rv3061c	acyl-CoA dehydrogenase FadE22	1		N (Lysine > Glutamate)	ü	ü
3425854	C	T	Genic	ligB	3425584..3427107	Rv3062	DNA ligase	2		N (Proline > Serine)	ü	ü
3426021	G	T	Genic	ligB	3425584..3427107	Rv3062	DNA ligase	2		S (Proline > Proline)	ü	ü
3428446	G	T	Genic	cstA	3427243..3429519	Rv3063	carbon starvation protein A	0		N (Glycine > Cysteine)	ü	ü
3428917	C	A	Genic	cstA	3427243..3429519	Rv3063	carbon starvation protein A	0		N (Arginine > Serine)	ü	ü
3429041	T	C	Genic	cstA	3427243..3429519	Rv3063	carbon starvation protein A	0		N (Leucine > Proline)	ü	ü
3429605	G	A	Intergenic								ü	ü
3431434	A	G	Genic		3431428..3431838	Rv3067	hypothetical protein	10		N (Threonine > Alanine)	ü	ü
3438386	G	A	Genic		3438050..3438973	Rv3075c	hypothetical protein	10		S (Isoleucine > Isoleucine)	ü	ü
3440464	T	G	Genic	atsF	3439541..3441352	Rv3077	hydrolase	7		S (Arginine > Arginine)	ü	ü
3440468	G	C	Genic	atsF	3439541..3441352	Rv3077	hydrolase	7		N (Glycine > Arginine)	ü	ü
3440542	A	G	Genic	atsF	3439541..3441352	Rv3077	hydrolase	7		S (Glycine > Glycine)	ü	ü
3444566	G	A	Genic	pknK	3442656..3445988	Rv3080c	serine/threonine-protein kinase PknK	9		S (Leucine > Leucine)	ü	ü
3445339	G	A	Genic	pknK	3442656..3445988	Rv3080c	serine/threonine-protein kinase PknK	9		N (Alanine > Valine)	ü	ü
3446362	T	C	Genic		3446040..3447278	Rv3081	hypothetical protein	10		N (Valine > Alanine)	ü	ü
3447463	G	A	Genic	virS	3447404..3448426	Rv3082c	HTH-type transcriptional regulator VirS	0	Virulence-regulating	N (Arginine > Cysteine)	ü	ü
3448745	T	G	Genic		3448504..3449991	Rv3083	FAD-containing monooxygenase MymA	7		N (Isoleucine > Serine)	ü	ü
3448783	G	A	Genic		3448504..3449991	Rv3083	FAD-containing monooxygenase MymA	7		N (Valine > Aspartate)	ü	ü
3450725	T	C	Genic	lipR	3449997..3450923	Rv3084	acetyl-hydrolase LipR	7		S (Valine > Valine)	ü	ü
3450822	A	G	Genic	lipR	3449997..3450923	Rv3084	acetyl-hydrolase LipR	7		N (Serine > Glycine)	ü	ü
3454263	C	G	Genic		3452925..3454343	Rv3087	diacylglycerol O-acyltransferase	7	Triacylglycerol synthase	N (Leucine > Valine)	ü	ü
3455686	G	C	Genic	tgs4	3454340..3455764	Rv3088	diacylglycerol O-acyltransferase	10	Triacylglycerol synthase	S (Leucine > Leucine)	ü	ü
3456666	A	G	Genic	fadD13	3455761..3457272	Rv3089	long-chain-fatty-acid--CoA ligase FadD13	1	Fatty-acid-CoA synthetase (fatty-acid-CoA synthase)	S (Alanine > Alanine)	ü	ü
3457514	G	C	Intergenic								ü	ü
3462135	G	C	Genic		3461760..3462764	Rv3093c	oxidoreductase	7		N (Cysteine > Tryptophan)	ü	ü
3464629	A	G	Genic		3464547..3465686	Rv3096	hypothetical protein	10		N (Glutamate > Glycine)	ü	ü
3466003	A	G	Genic	lipY	3465778..3467091	Rv3097c	triacylglycerol lipase Lip	6	PE-PGRS family protein Y. This region is a possible MT-complex-specific genomic island	S (Serine > Serine)	ü	ü
3466919	C	G	Genic	lipY	3465778..3467091	Rv3097c	triacylglycerol lipase Lip	6		N (Glycine > Alanine)	ü	ü
3467315	G	C	Genic		3467210..3467662	Rv3098c	hypothetical protein	10	This region is a possible MT-complex-specific genomic island	N (Aspartate > Glutamate)	ü	ü
3467465	C	G	Genic		3467210..3467662	Rv3098c	hypothetical protein	10	This region is a possible MT-complex-specific genomic island	S (Alanine > Alanine)	ü	ü
3470168	T	C	Genic	ftsX	3469786..3470679	Rv3101c	cell division protein FtsX	3		N (Asparagine > Serine)	ü	ü
3474427	G	A	Genic	fprA	3474007..3475377	Rv3106	NADPH-ferrodoxin reductase FprA	7		N (Valine > Isoleucine)	ü	ü
3475159	A	G	Genic	fprA	3474007..3475377	Rv3106	NADPH-ferrodoxin reductase FprA	7		N (Asparagine > Aspartate)	ü	ü
3477603	C	T	Intergenic								ü	ü
3479798	G	A	Genic	moaD1	3479700..3479951	Rv3112	molybdenum cofactor biosynthesis protein MoaD	7	Molybdopterin converting factor small subunit. This region is a possible MT-complex-specific genomic island	S (Glycine > Glycine)	ü	ü
3480106	G	C	Genic		3480074..3480742	Rv3113	phosphatase	7	This region is a possible MT-complex-specific genomic island	N (Tryptophan > Cysteine)	ü	ü
3480474	G	A	Genic		3480074..3480742	Rv3113	phosphatase	7	This region is a possible MT-complex-specific genomic island	N (Glycine > Glutamate)	ü	ü
3480645	T	G	Genic		3480074..3480742	Rv3113	phosphatase	7	This region is a possible MT-complex-specific genomic island	N (Leucine > Arginine)	ü	ü
3480789	T	C	Genic		3480759..3481289	Rv3114	hypothetical protein	10	This region is a possible MT-complex-specific genomic island	N (Serine > Proline)	ü	ü
3488556	G	T	Genic		3488089..3488559	Rv3122	hypothetical protein	10	This region is a possible MT-complex-specific genomic island	N (Arginine > Serine)	ü	ü
3488687	G	A	Genic		3488569..3489063	Rv3123	hypothetical protein	10	This region is a possible MT-complex-specific genomic island	N (Arginine > Glutamine)	ü	ü
3489340	C	G	Intergenic								ü	ü
3489981	A	G	Genic	moaR1	3489506..3490375	Rv3124	transcriptional regulator MoaR	9	This region is a possible MT-complex-specific genomic island	N (Glutamate > Glycine)	ü	ü
3491539	G	A	Genic	PPE49	3490476..3491651	Rv3125c	PPE family protein PPE49	6	Member of the Mycobacterium tuberculosis PPE protein family. This region is a possible MT-complex-specific genomic island	N (Alanine > Valine)	ü	ü
3491611	G	A	Genic	PPE49	3490476..3491651	Rv3125c	PPE family protein PPE49	6	Member of the Mycobacterium tuberculosis PPE family. This region is a possible MT-complex-specific genomic island	N (Serine > Leucine)	×	ü
3492430	T	G	Genic		3492147..3493181	Rv3127	hypothetical protein	10		N (Phenylalanine > Cysteine)	ü	ü
3498418	A	G	Genic	devS	3497529..3499265	Rv3132c	two component sensor histidine kinase DevS	9		N (Isoleucine > Threonine)	ü	ü
3501270	G	A	Intergenic								×	ü
3501687	C	T	Genic	PPE50	3501334..3501732	Rv3135	PPE family protein PPE50	6	Member of the Mycobacterium tuberculosis PPE protein family	S (Valine > Valine)	ü	ü
3501783	G	T	Intergenic								ü	ü
3503895	C	T	Genic		3503393..3504175	Rv3137	histidine-phosphatase	7		N (Proline > Leucine)	ü	ü
3504523	G	A	Genic	pflA	3504195..3505283	Rv3138	pyruvate formate lyase activating protein PflA	7	Formate acetyltransferase activating enzyme	N (Serine > Asparagine)	ü	ü
3505005	A	C	Genic	pflA	3504195..3505283	Rv3138	pyruvate formate lyase activating protein PflA	7	Formate acetyltransferase activating enzyme	N (Threonine > Proline)	ü	ü
3509091	G	C	Intergenic								ü	ü
3510120	T	G	Genic	PPE52	3510088..3511317	Rv3144c	PPE family protein PPE50	6	Member of the Mycobacterium tuberculosis PPE protein family	N (Lysine > Glutamine)	ü	ü
3511587	T	G	Intergenic								ü	ü
3513724	C	T	Genic	nuoD	3513338..3514660	Rv3148	NADH-quinone oxidoreductase subunit D	7		S (Asparagine > Asparagine)	ü	ü
3515025	C	T	Genic	nuoE	3514657..3515415	Rv3149	NADH-quinone oxidoreductase subunit E	7		S (Glycine > Glycine)	ü	ü
3517378	G	A	Genic	nuoG	3516746..3519166	Rv3151	NADH-quinone oxidoreductase subunit G	7		S (Valine > Valine)	ü	ü
3517567	C	T	Genic	nuoG	3516746..3519166	Rv3151	NADH-quinone oxidoreductase subunit G	7		S (Asparagine > Asparagine)	ü	ü
3518167	A	G	Genic	nuoG	3516746..3519166	Rv3151	NADH-quinone oxidoreductase subunit G	7		N (Isoleucine > Methionine)	ü	ü
3518555	A	G	Genic	nuoG	3516746..3519166	Rv3151	NADH-quinone oxidoreductase subunit G	7		N (Threonine > Alanine)	ü	ü
3521044	A	G	Genic	nuoI	3520507..3521142	Rv3153	NADH-quinone oxidoreductase subunit I	7		N (Threonine > Alanine)	ü	ü
3525557	G	A	Genic	nuoM	3524132..3525793	Rv3157	NADH-quinone oxidoreductase subunit M	7		N (Valine > Isoleucine)	ü	ü
3528552	G	T	Genic	PPE53	3527391..3529163	Rv3159c	PPE family protein PPE53	6	Member of the Mycobacterium tuberculosis PPE protein family	N (Aspartate > Glutamate)	ü	ü
3528901	G	A	Genic	PPE53	3527391..3529163	Rv3159c	PPE family protein PPE53	6	Member of the Mycobacterium tuberculosis PPE family	N (Alanine > Valine)	ü	ü
3530955	C	G	Genic		3529990..3531138	Rv3161c	dioxygenase	7		N (Aspartate > Histidine)	ü	ü
3534748	A	C	Genic		3534392..3535351	Rv3166c	hypothetical protein	10		N (Serine > Alanine)	ü	ü
3534980	C	G	Genic		3534392..3535351	Rv3166c	hypothetical protein	10		S (Valine > Valine)	ü	ü
3540144	G	A	Genic	hpx	3539846..3540745	Rv3171c	non-heme haloperoxidase Hpx	0		N (Threonine > Methionine)	ü	ü
3542163	T	C	Genic		3542138..3542845	Rv3174	short-chain dehydrogenase/reductase	7	This region is a possible MT-complex-specific genomic island	N (Valine > Alanine)	ü	ü
3542764	G	C	Genic		3542138..3542845	Rv3174	short-chain dehydrogenase/reductase	7	This region is a possible MT-complex-specific genomic island	S (Leucine > Leucine)	ü	ü
3555699	A	G	Genic		3555422..3556687	Rv3190c	hypothetical protein	10	This region is a possible MT-complex-specific genomic island	N (Valine > Alanine)	ü	ü
3556275	A	G	Genic		3555422..3556687	Rv3190c	hypothetical protein	10	This region is a possible MT-complex-specific genomic island	N (Valine > Alanine)	ü	ü
3560645	C	T	Genic		3560194..3563172	Rv3193c	transmembrane protein	3		N (Arginine > Glutamine)	ü	ü
3562107	G	C	Genic		3560194..3563172	Rv3193c	transmembrane protein	3		N (Glutamine > Glutamate)	ü	ü
3565449	G	A	Genic		3564364..3565782	Rv3195	hypothetical protein	10		S (Glutamate > Glutamate)	ü	ü
3568004	C	A	Genic		3567024..3568367	Rv3197	ABC transporter ATP-binding protein	3		S (Arginine > Arginine)	ü	ü
3571834	T	G	Genic	nudC	3571602..3572543	Rv3199c	NADH pyrophosphatase	7		N (Glutamine > Proline)	ü	ü
3573636	T	C	Genic		3572602..3573669	Rv3200c	transmembrane cation transporter	3		N (Asparagine > Aspartate)	ü	ü
3577958	A	G	Genic		3577033..3580200	Rv3202c	ATP-dependent DNA helicase	2		N (Valine > Alanine)	ü	ü
3581414	A	G	Genic		3581315..3581620	Rv3204	DNA-methyltransferase	2	Modification methylase	N (Threonine > Alanine)	ü	ü
3584190	C	T	Genic		3583801..3584658	Rv3207c	hypothetical protein	10		N (Aspartate > Asparagine)	ü	ü
3590067	A	G	Genic		3589394..3590617	Rv3212	hypothetical protein	10	A core mycobacterial gene; conserved in mycobacterial strains	N (Aspartate > Glycine)	ü	ü
3590142	T	C	Genic		3589394..3590617	Rv3212	hypothetical protein	10	A core mycobacterial gene; conserved in mycobacterial strains	N (Valine > Alanine)	ü	ü
3591063	T	C	Genic		3590692..3591492	Rv3213c	SOJ/ParA-like protein	3		N (Lysine > Glutamate)	ü	ü
3594851	G	A	Genic		3594468..3595433	Rv3218	hypothetical protein	10		S (Glutamine > Glutamine)	ü	ü
3595427	G	A	Genic		3594468..3595433	Rv3218	hypothetical protein	10		S (Arginine > Arginine)	ü	ü
3597396	C	T	Genic		3596029..3597534	Rv3220c	two component sensor kinase	9		N (Aspartate > Asparagine)	ü	ü
3599692	G	T	Intergenic								ü	ü
3601528	C	T	Genic		3601016..3602440	Rv3225c	GCN5-like N-acetyltransferase	7		N (Alanine > Threonine)	ü	ü
3604821	G	C	Genic		3604726..3605718	Rv3228	hypothetical protein	10		S (Alanine > Alanine)	ü	ü
3606627	G	A	Genic	desA3	3605751..3607034	Rv3229c	stearoyl-CoA 9-desaturase	1		S (Leucine > Leucine)	ü	ü
3607942	G	A	Genic		3607112..3608254	Rv3230c	stearoyl-CoA 9-desaturase electron transfer protein	7		N (Arginine > Cysteine)	ü	ü
3611488	G	C	Genic		3611300..3611941	Rv3235	hypothetical protein	10		S (Glycine > Glycine)	ü	ü
3614982	T	C	Genic		3614457..3617603	Rv3239c	transmembrane transport protein	3		S (Leucine > Leucine)	ü	ü
3621423	A	G	Intergenic								ü	ü
3621946	A	G	Genic		3621570..3622211	Rv3242c	hypothetical protein	10		N (Leucine > Serine)	ü	ü
3622441	A	C	Genic		3622249..3623091	Rv3243c	hypothetical protein	10		S (Valine > Valine)	ü	ü
3623730	G	A	Genic	lpqB	3623159..3624910	Rv3244c	lipoprotein LpqB	3		N (Serine > Leucine)	ü	ü
3624350	C	A	Genic	lpqB	3623159..3624910	Rv3244c	lipoprotein LpqB	3		S (Alanine > Alanine)	ü	ü
3624486	T	C	Genic	lpqB	3623159..3624910	Rv3244c	lipoprotein LpqB	3		N (Aspartate > Glycine)	ü	ü
3624593	C	T	Genic	lpqB	3623159..3624910	Rv3244c	lipoprotein LpqB	3		S (Valine > Valine)	ü	ü
3624710	C	T	Genic	lpqB	3623159..3624910	Rv3244c	lipoprotein LpqB	3		S (Leucine > Leucine)	ü	ü
3625065	T	G	Genic	mtrB	3624910..3626613	Rv3245c	two component sensory histidine kinase MtrB	9		N (Methionine > Leucine)	ü	ü
3638093	G	A	Genic	pmmA	3637312..3638709	Rv3257c	phosphomannomutase PmmA	7		N (Serine > Leucine)	ü	ü
3647041	A	G	Genic	rmlD	3646895..3647809	Rv3266c	dTDP-4-dehydrorhamnose reductase	7		N (Serine > Proline)	ü	ü
3654071	C	T	Genic		3653448..3654632	Rv3272	hypothetical protein	10		S (Aspartate > Aspartate)	×	ü
3654222	G	A	Genic		3653448..3654632	Rv3272	hypothetical protein	10		N (Glycine > Arginine)	ü	ü
3654487	A	G	Genic		3653448..3654632	Rv3272	hypothetical protein	10		N (Glutamate > Glycine)	ü	ü
3655353	C	T	Genic		3654637..3656931	Rv3273	transmembrane carbonic anhydrase	7		S (Phenylalanine > Phenylalanine)	ü	ü
3658266	C	G	Genic	purE	3658114..3658638	Rv3275c	5-(carboxyamino) imidazole ribonucleotide mutase	7		N (Glycine > Arginine)	ü	ü
3660692	C	T	Genic		3659878..3660696, 3660651..3661169	Rv3277, Rv3278c	transmembrane protein, transmembrane protein	3	A core mycobacterial gene; conserved in mycobacterial strains, A core mycobacterial gene; conserved in mycobacterial strains	N (Serine > Leucine), N (Glutamate > Lysine)	ü	ü
3661382	C	T	Genic	birA	3661212..3662012	Rv3279c	bifunctional biotin operon repressor/biotin--[acetyl-CoA-carboxylase] synthetase	7		N (Aspartate > Asparagine)	ü	ü
3663404	T	C	Genic	accD5	3662062..3663708	Rv3280	propionyl-CoA carboxylase subunit beta	1		N (Valine > Alanine)	ü	ü
3664615	G	T	Genic		3664219..3664887	Rv3282	hypothetical protein	10		N (Valine > Phenylalanine)	ü	ü
3667562	T	C	Genic	accA3	3666357..3668159	Rv3285	bifunctional protein acetyl-/propionyl-CoA carboxylase subunit alpha AccA	1	Biotin carboxylase + biotin carboxyl carrier protein (BCCP)	S (Glycine > Glycine)	ü	ü
3670040	C	T	Genic		3670034..3670411	Rv3289c	transmembrane protein	3		S (Alanine > Alanine)	ü	ü
3672233	G	A	Genic	lrpA	3671845..3672297	Rv3291c	transcriptional regulator LrpA	9		N (Alanine > Valine)	ü	ü
3674418	G	T	Genic	pcd	3673602..3675086	Rv3293	piperideine-6-carboxylic acid dehydrogenase	7		N (Glycine > Cysteine)	ü	ü
3678929	G	A	Genic	lhr	3676775..3681316	Rv3296	ATP-dependent helicase	2	Lhr (large helicase-related protein)	N (Valine > Methionine)	ü	ü
3679226	G	A	Genic	lhr	3676775..3681316	Rv3296	ATP-dependent helicase	2	Lhr (large helicase-related protein)	N (Aspartate > Asparagine)	ü	ü
3679949	A	G	Genic	lhr	3676775..3681316	Rv3296	ATP-dependent helicase	2	Lhr (large helicase-related protein)	N (Lysine > Glutamate)	ü	ü
3681548	A	C	Genic	nei	3681320..3682087	Rv3297c	endonuclease VIII	2		S (Arginine > Arginine)	ü	ü
3685354	C	T	Genic	atsB	3683051..3685963	Rv3299c	arylsulfatase AtsB	7		N (Glycine > Serine)	ü	ü
3687358	C	A	Genic	phoY1	3686912..3687577	Rv3301c	phosphate transport system transcriptional regulator PhoY	3		N (Alanine > Serine)	ü	ü
3689523	G	T	Genic	lpdA	3689457..3690938	Rv3303c	NAD(P)H quinone reductase LpdA	7		N (Cysteine > Termination [opal or umber])	ü	ü
3690016	A	G	Genic	lpdA	3689457..3690938	Rv3303c	NAD(P)H quinone reductase LpdA	7		N (Leucine > Serine)	ü	ü
3690854	T	C	Genic	lpdA	3689457..3690938	Rv3303c	NAD(P)H quinone reductase LpdA	7		N (Threonine > Alanine)	×	ü
3693681	A	C	Genic	amiB1	3692805..3693989	Rv3306c	amidase AmiB	7	Aminohydrolase	S (Alanine > Alanine)	ü	ü
3696181	A	G	Genic	pmmB	3694864..3696468	Rv3308	phosphomannomutase PmmB	7		N (Serine > Glycine)	ü	ü
3697708	A	G	Genic	sapM	3697198..3698097	Rv3310	acid phosphatase	3		N (Threonine > Alanine)	ü	ü
3700355	A	G	Intergenic								ü	ü
3702543	G	A	Genic	deoA	3702184..3703467	Rv3314c	thymidine phosphorylase	7		N (Arginine > Tryptophan)	ü	ü
3704596	G	C	Genic	sdhD	3704437..3704871	Rv3317	succinate dehydrogenase hydrophobic membrane anchor subunit	7		N (Valine > Leucine)	ü	ü
3705098	G	A	Genic	sdhA	3705000..3706772	Rv3318	succinate dehydrogenase flavoprotein subunit	7		S (Valine > Valine)	ü	ü
3705482	G	A	Genic	sdhA	3705000..3706772	Rv3318	succinate dehydrogenase flavoprotein subunit	7		S (Glutamate > Glutamate)	ü	ü
3706876	C	G	Genic	sdhB	3706772..3707563	Rv3319	succinate dehydrogenase iron-sulphur protein subunit	7		N (Aspartate > Glutamate)	ü	ü
3712765	C	T	Genic		3711749..3713461	Rv3327	transposase fusion protein	5		S (Histidine > Histidine)	ü	ü
3714211	G	T	Genic	sigJ	3713394..3714332	Rv3328c	ECF RNA polymerase sigma factor SigJ	2		N (Proline > Glutamine)	ü	ü
3714572	C	T	Genic		3714392..3715708	Rv3329	aminotransferase	7		S (Leucine > Leucine)	ü	ü
3714757	A	C	Genic		3714392..3715708	Rv3329	aminotransferase	7		N (Glutamine > Histidine)	ü	ü
3715681	C	T	Genic		3714392..3715708	Rv3329	aminotransferase	7		S (Aspartate > Aspartate)	ü	ü
3718357	C	T	Genic	sugI	3717090..3718598	Rv3331	sugar-transport integral membrane protein SugI	3		N (Proline > Leucine)	ü	ü
3721806	G	C	Genic		3721731..3722600	Rv3335c	integral membrane protein	3		S (Glycine > Glycine)	ü	ü
3722344	G	A	Genic		3721731..3722600	Rv3335c	integral membrane protein	3		N (Alanine > Valine)	ü	ü
3725252	G	A	Genic	icd1	3724615..3725844	Rv3339c	isocitrate dehydrogenase	7		N (Alanine > Valine)	ü	×
3726374	C	G	Genic	metC	3726127..3727476	Rv3340	O-acetylhomoserine sulfhydrylase	7		N (Alanine > Glycine)	ü	ü
3730466	A	G	Genic	PPE54	3729364..3736935	Rv3343c	PPE family protein PPE54	6	Member of the Mycobacterium tuberculosis PPE protein family	N (Isoleucine > Threonine)	ü	ü
3730582	G	A	Genic	PPE54	3729364..3736935	Rv3343c	PPE family protein PPE54	6	Member of the Mycobacterium tuberculosis PPE protein family	S (Asparagine > Asparagine)	ü	ü
3730648	A	G	Genic	PPE54	3729364..3736935	Rv3343c	PPE family protein PPE54	6	Member of the Mycobacterium tuberculosis PPE protein family	S (Serine > Serine)	ü	ü
3730741	G	A	Genic	PPE54	3729364..3736935	Rv3343c	PPE family protein PPE54	6	Member of the Mycobacterium tuberculosis PPE protein family	S (Glycine > Glycine)	ü	ü
3731843	A	G	Genic	PPE54	3729364..3736935	Rv3343c	PPE family protein PPE54	6	Member of the Mycobacterium tuberculosis PPE protein family	N (Valine > Alanine)	ü	ü
3732118	G	C	Genic	PPE54	3729364..3736935	Rv3343c	PPE family protein PPE54	6	Member of the Mycobacterium tuberculosis PPE protein family	N (Phenylalanine > Leucine)	ü	ü
3732122	G	A	Genic	PPE54	3729364..3736935	Rv3343c	PPE family protein PPE54	6	Member of the Mycobacterium tuberculosis PPE protein family	N (Alanine > Valine)	ü	ü
3732194	A	G	Genic	PPE54	3729364..3736935	Rv3343c	PPE family protein PPE54	6	Member of the Mycobacterium tuberculosis PPE protein family	N (Isoleucine > Threonine)	ü	ü
3732247	C	G	Genic	PPE54	3729364..3736935	Rv3343c	PPE family protein PPE54	6	Member of the Mycobacterium tuberculosis PPE protein family	S (Threonine > Threonine)	×	ü
3732370	A	G	Genic	PPE54	3729364..3736935	Rv3343c	PPE family protein PPE54	6	Member of the Mycobacterium tuberculosis PPE protein family	S (Asparagine > Asparagine)	×	ü
3732412	A	G	Genic	PPE54	3729364..3736935	Rv3343c	PPE family protein PPE54	6	Member of the Mycobacterium tuberculosis PPE protein family	S (Serine > Serine)	×	ü
3732469	G	A	Genic	PPE54	3729364..3736935	Rv3343c	PPE family protein PPE54	6	Member of the Mycobacterium tuberculosis PPE protein family	S (Glycine > Glycine)	×	ü
3732624	A	G	Genic	PPE54	3729364..3736935	Rv3343c	PPE family protein PPE54	6	Member of the Mycobacterium tuberculosis PPE protein family	S (Leucine > Leucine)	×	ü
3732706	G	A	Genic	PPE54	3729364..3736935	Rv3343c	PPE family protein PPE54	6	Member of the Mycobacterium tuberculosis PPE protein family	S (Glycine > Glycine)	×	ü
3732721	A	G	Genic	PPE54	3729364..3736935	Rv3343c	PPE family protein PPE54	6	Member of the Mycobacterium tuberculosis PPE protein family	S (Glycine > Glycine)	×	ü
3742529	G	A	Genic	PE-PGRS50	3738158..3742774	Rv3345c	PE-PGRS family protein PE_PGRS50	6	Member of the Mycobacterium tuberculosis PE family, PGRS subfamily of ala-, gly-rich proteins	S (Threonine > Threonine)	ü	×
3743549	A	G	Intergenic						Repeat region (3743508..3743605). 98 bp imperfect direct repeat 1, 82/98 bp identical to the second copy at 3770994..3771091		ü	×
3745816	C	T	Genic	PPE55	3743711..3753184	Rv3347c	PPE family protein PPE55	6	Member of the Mycobacterium tuberculosis PPE protein family	N (Aspartate > Asparagine)	ü	×
3746409	A	G	Genic	PPE55	3743711..3753184	Rv3347c	PPE family protein PPE55	6	Member of the Mycobacterium tuberculosis PPE protein family	N (Leucine > Proline)	ü	×
3746926	T	C	Genic	PPE55	3743711..3753184	Rv3347c	PPE family protein PPE55	6	Member of the Mycobacterium tuberculosis PPE protein family	N (Threonine > Alanine)	ü	×
3748353	C	G	Genic	PPE55	3743711..3753184	Rv3347c	PPE family protein PPE55	6	Member of the Mycobacterium tuberculosis PPE protein family	N (Glycine > Alanine)	ü	×
3750177	A	T	Genic	PPE55	3743711..3753184	Rv3347c	PPE family protein PPE55	6	Member of the Mycobacterium tuberculosis PPE protein family	N (Phenylalanine > Aspartate)	ü	×
3750178	A	C	Genic	PPE55	3743711..3753184	Rv3347c	PPE family protein PPE55	6	Member of the Mycobacterium tuberculosis PPE protein family	N (Phenylalanine > Aspartate)	ü	×
3750185	C	G	Genic	PPE55	3743711..3753184	Rv3347c	PPE family protein PPE55	6	Member of the Mycobacterium tuberculosis PPE protein family	N (Serine > Threonine)	ü	×
3750187	A	T	Genic	PPE55	3743711..3753184	Rv3347c	PPE family protein PPE55	6	Member of the Mycobacterium tuberculosis PPE protein family	N (Serine > Threonine)	ü	×
3750188	C	G	Genic	PPE55	3743711..3753184	Rv3347c	PPE family protein PPE55	6	Member of the Mycobacterium tuberculosis PPE protein family	N (Methionine > Isoleucine)	ü	×
3750193	G	A	Genic	PPE55	3743711..3753184	Rv3347c	PPE family protein PPE55	6	Member of the Mycobacterium tuberculosis PPE protein family	N (Leucine > Phenylalanine)	ü	×
3750205	C	T	Genic	PPE55	3743711..3753184	Rv3347c	PPE family protein PPE55	6	Member of the Mycobacterium tuberculosis PPE protein family	N (Aspartate > Asparagine)	ü	×
3750209	A	G	Genic	PPE55	3743711..3753184	Rv3347c	PPE family protein PPE55	6	Member of the Mycobacterium tuberculosis PPE protein family	N (Asparagine > Threonine)	ü	×
3750210	T	G	Genic	PPE55	3743711..3753184	Rv3347c	PPE family protein PPE55	6	Member of the Mycobacterium tuberculosis PPE protein family	N (Asparagine > Threonine)	ü	×
3750407	G	C	Genic	PPE55	3743711..3753184	Rv3347c	PPE family protein PPE55	6	Member of the Mycobacterium tuberculosis PPE protein family	S (Glycine > Glycine)	ü	×
3750417	A	T	Genic	PPE55	3743711..3753184	Rv3347c	PPE family protein PPE55	6	Member of the Mycobacterium tuberculosis PPE protein family	N (Phenylalanine > Tyrosine)	ü	×
3750421	T	C	Genic	PPE55	3743711..3753184	Rv3347c	PPE family protein PPE55	6	Member of the Mycobacterium tuberculosis PPE protein family	N (Serine > Glycine)	ü	×
3750853	A	G	Genic	PPE55	3743711..3753184	Rv3347c	PPE family protein PPE55	6	Member of the Mycobacterium tuberculosis PPE protein family	S (Leucine > Leucine)	ü	×
3751031	A	G	Genic	PPE55	3743711..3753184	Rv3347c	PPE family protein PPE55	6	Member of the Mycobacterium tuberculosis PPE protein family	S (Glycine > Glycine)	ü	×
3751037	A	G	Genic	PPE55	3743711..3753184	Rv3347c	PPE family protein PPE55	6	Member of the Mycobacterium tuberculosis PPE protein family	S (Asparagine > Asparagine)	ü	×
3751484	T	C	Genic	PPE55	3743711..3753184	Rv3347c	PPE family protein PPE55	6	Member of the Mycobacterium tuberculosis PPE protein family	S (Serine > Serine)	ü	×
3752207	A	G	Genic	PPE55	3743711..3753184	Rv3347c	PPE family protein PPE55	6	Member of the Mycobacterium tuberculosis PPE protein family	S (Isoleucine > Isoleucine)	ü	×
3752629	G	T	Genic	PPE55	3743711..3753184	Rv3347c	PPE family protein PPE55	6	Member of the Mycobacterium tuberculosis PPE protein family	N (Leucine > Isoleucine)	ü	×
3755443	G	A	Intergenic								ü	ü
3758046	C	T	Genic	PPE56	3755952..3767102	Rv3350c	PPE family protein PPE56	6	Member of the Mycobacterium tuberculosis PPE protein family	S (Serine > Serine)	ü	ü
3764381	T	C	Genic	PPE56	3755952..3767102	Rv3350c	PPE family protein PPE56	6	Member of the Mycobacterium tuberculosis PPE protein family	N (Asparagine > Aspartate)	ü	ü
3765798	G	T	Genic	PPE56	3755952..3767102	Rv3350c	PPE family protein PPE56	6	Member of the Mycobacterium tuberculosis PPE protein family	N (Tyrosine > Termination [ochre])	ü	ü
3766410	C	G	Genic	PPE56	3755952..3767102	Rv3350c	PPE family protein PPE56	6	Member of the Mycobacterium tuberculosis PPE protein family	S (Glycine > Glycine)	ü	ü
3769445	T	C	Genic		3769111..3769500	Rv3354	hypothetical protein	10	A core mycobacterial gene; conserved in mycobacterial strains, A core mycobacterial gene; conserved in mycobacterial strains	N (Valine > Alanine)	ü	ü
3770588	T	G	Genic	folD	3769804..3770649	Rv3356c	bifunctional methylenetetrahydrofolate dehydrogenase/methenylterahydrofolate cyclohydrolase	7		N (Glutamine > Proline)	ü	ü
3770688	C	T	Intergenic								ü	ü
3771245	G	A	Genic	relK	3771045..3771302	Rv3358	toxin RelK	0	Part of toxin-antitoxin (TA) operon with Rv3357	S (Leucine > Leucine)	ü	ü
3771628	A	C	Genic		3771344..3772534	Rv3359	oxidoreductase	7		S (Isoleucine > Isoleucine)	ü	ü
3772616	G	A	Intergenic								ü	ü
3774810	G	A	Genic		3774482..3774874	Rv3364c	hypothetical protein	10		N (Arginine > Leucine)	ü	ü
3776265	G	T	Genic		3774871..3777501	Rv3365c	hypothetical protein	10		S (Arginine > Arginine)	ü	ü
3782554	G	A	Genic	dnaE2	3781501..3784740	Rv3370c	error-prone DNA polymerase	2		S (Serine > Serine)	ü	ü
3782805	G	T	Genic	dnaE2	3781501..3784740	Rv3370c	error-prone DNA polymerase	2		S (Arginine > Arginine)	ü	ü
3783161	T	C	Genic	dnaE2	3781501..3784740	Rv3370c	error-prone DNA polymerase	2		N (Asparagine > Serine)	ü	ü
3785946	A	G	Genic		3784932..3786272	Rv3371	diacylglycerol O-acyltransferase	10		N (Arginine > Glycine)	ü	ü
3786033	A	G	Genic		3784932..3786272	Rv3371	diacylglycerol O-acyltransferase	10		N (Isoleucine > Valine)	ü	ü
3788365	T	G	Genic	echA18	3787726..3788367	Rv3373	enoyl-CoA hydratase	1		N (Termination [opal or umber] > Glycine)	ü	ü
3791135	T	C	Genic		3790848..3792353	Rv3377c	type B diterpene cyclase	7	This region is a possible MT-complex-specific genomic island	N (Isoleucine > Valine)	ü	ü
3792712	C	T	Genic		3792358..3793248	Rv3378c	diterpene synthase	10	This region is a possible MT-complex-specific genomic island	S (Threonine > Threonine)	ü	ü
3792839	A	G	Genic		3792358..3793248	Rv3378c	diterpene synthase	10	This region is a possible MT-complex-specific genomic island	N (Valine > Alanine)	ü	ü
3793313	C	T	Genic	dxs2	3793257..3794867	Rv3379c	1-deoxy-D-xylulose-5-phosphate synthase	7		N (Alanine > Threonine)	ü	ü
3794281	C	T	Genic	dxs2	3793257..3794867	Rv3379c	1-deoxy-D-xylulose-5-phosphate synthase	7		N (Cysteine > Tyrosine)	ü	ü
3798095	A	C	Genic	idsB	3797437..3798489	Rv3383c	polyprenyl synthetase IdsB	1		N (Valine > Glycine)	ü	ü
3799957	A	G	Intergenic								ü	ü
3806553	G	A	Genic	acrA1	3805621..3807573	Rv3391	acyl-CoA-reductase AcrA	1	Possible acrA1, multi functional protein with fatty acyl-CoA reductase activity in C-terminal part	S (Arginine > Arginine)	ü	ü
3808103	T	C	Genic	cmaA1	3807574..3808437	Rv3392c	cyclopropane mycolic acid synthase CmaA	1		N (Asparagine > Serine)	ü	ü
3811327	C	T	Genic		3811022..3811636	Rv3395c	hypothetical protein	10		N (Valine > Methionine)	ü	ü
3811629	G	A	Genic		3811022..3811636	Rv3395c	hypothetical protein	10		N (Alanine > Valine)	ü	ü
3814058	G	A	Genic	guaA	3812501..3814078	Rv3396c	GMP synthase	7		S (Isoleucine > Isoleucine)	ü	ü
3815477	G	T	Genic	idsA1	3815027..3816106	Rv3398c	multifunctional dimethylallyltransferase/geranyltranstransferase/farnesyltranstransferase	1		S (Alanine > Alanine)	ü	ü
3817117	C	A	Genic		3816129..3817175	Rv3399	S-adenosylmethionine -dependent methyltransferase	10		N (Alanine > Glutamate)	ü	ü
3820839	G	C	Genic		3820653..3821891	Rv3402c	hypothetical protein	3		N (Thyrosine > Termination [amber])	ü	ü
3823159	A	T	Genic		3822262..3823863	Rv3403c	hypothetical protein	10		S (Valine > Valine)	ü	ü
3824746	G	A	Genic		3824702..3825268	Rv3405c	HTH-type transcriptional regulator	9		S (Glycine > Glycine)	ü	ü
3826684	C	T	Genic	vapC47	3826548..3826958	Rv3408	ribonuclease VapC47	0	Toxin, part of toxin-antitoxin (TA) operon with Rv3407, contains PIN domain	N (Serine > Leucine)	ü	ü
3829770	T	C	Genic	guaB3	3828783..3829910	Rv3410c	oxidoreductase	7		S (Proline > Proline)	ü	ü
3830695	A	G	Genic	guaB2	3829930..3831519	Rv3411c	inosine-5'-monophosphate dehydrogenase	7		S (Alanine > Alanine)	ü	ü
3838871	A	G	Genic	rimI	3838586..3839062	Rv3420c	ribosomal-protein-alanine acetyltransferase	2	Acetylating enzyme for N-terminal of ribosomal protein S18	S (Alanine > Alanine)	ü	ü
[truncated: 291 more rows]
