# Supplementary material for: Genomic characteristics of two most widely used BCG vaccine strains: Danish 1331 and Pasteur 1173P2
Source: BMC Genomics. 2022 Aug 21;23:609. doi: 10.1186/s12864-022-08826-9 (PMC9392950; doi:10.1186/s12864-022-08826-9)
Supplement: Supplementary file 1 — Additional file 1: Table S1. SNPs compared to M. tuberculosis H37RV. Table S2. Indels compared to M. tuberculosis H37Rv. Table S3. SNPs compared to M. tuberculosis variant bovis AF212297. Table S4. Indels compared to M. tuberculosis variant bovis AF212297. Table S5. SNPs & Indels compared to M. tuberculosis variant bovis BCG str. Pasteur 1173P2. Table S6. Antigenic epitopes compared to M. tuberculosis H37Rv. Table S7. Antigenic epitopes compared to M. tuberculosis variant bovis AF212297. [file 12864_2022_8826_MOESM1_ESM.zip › Table S2 (Indels compared to M. tuberculosis H37Rv).xlsx]

## Sheet: Indels compared to M. tb H37Rv
Indels compared to M. tuberculosis H37Rv
Position in M. tuberculosis H37Rv	Reference	Alternative	Insertion/Deletion	Number of nucleotides	Frameshift	Genic/Intergenic	Gene	CDS	Locus_tag	Product	Functional category	Note	Pasteur 1173P2	Danish 1331
13228	GCC	GC	Deletion	1 (C)	Yes	Genic		13133..13558	Rv0010c	membrane protein	3	A core mycobacterial gene; conserved in mycobacterial strains	ü	ü
24695	GCCGCGTTGCTCGGGGTAAC	GC	Deletion	18 (CCGCGTTGCTCGGGGTAA)	No	Genic	fhaA	23861..25444	Rv0020c	FHA domain-containing protein FhaA	9	A core mycobacterial gene; conserved in mycobacterial strains	ü	ü
28934	GCC	GC	Deletion	1 (C)	Yes	Genic		28362..29207	Rv0024	NLP/P60 family protein	0		ü	ü
30980	CC	CCGATC	Insertion	4 (CGAT)	Yes	Genic		29722..31068	Rv0026	hypothetical protein	10		ü	ü
39223	GCC	GC	Deletion	1 (C)	Yes	Genic		39056..39829	Rv0036c	hypothetical protein	10		ü	ü
55540	GC	GCCGCCGCCTC	Insertion	9 (CCGCCGCCT)	No	Genic	ponA1		Rv0050	bifunctional penicillin-insensitive transglycosylase/penicillin-sensitive transpeptidase	3	penicillin-binding protein 1A/1B; pencillin-binding protein (class A), bienzymatic protein with transglycosylase and transpeptidase activities	ü	ü
71584	GC	GAGCGCTGTTCTGGCGCTAATCTGACGCTAGAATAGCGC	Insertion	37 (AGCGCTGTTCTGGCGCTAATCTGACGCTAGAATAGCG)		Intergenic							ü	ü
125830	GA	GAA	Insertion	1 (A)	Yes	Genic	ctpl	125643..130541	Rv0107c	cation-transporter ATPase I	3	Belongs to the cation transport ATPase family (E1-E2 ATPases)	ü	ü
131174	TG	TGG	Insertion	1 (G)		Intergenic							ü	ü
139556	AC	ACC	Insertion	1 (C)	Yes	Genic	hddA	138513..139673	Rv0115	D-alpha-D-heptose-7-phosphate kinase HddA	3		ü	ü
147812	GCC	GC	Deletion	1 (C)		Intergenic							ü	ü
162151	GTT	GT	Deletion	1 (T)	Yes	Genic	ephF	161771..162673	Rv0134	epoxide hydrolase EphF	0		ü	ü
162258	GC	GCC	Insertion	1 (C)	Yes	Genic	ephF	161771..162673	Rv0134	epoxide hydrolase EphF	0		ü	ü
194305	C	CGG	Insertion	2 (GG)	Yes	Genic	mce1R	194144..194815	Rv0165c	transcriptional regulator Mce1R	9	Belongs to the GntR family of transcriptional regulators	ü	ü
208316	ATT	AT	Deletion	1 (T)	Yes	Genic		207452..208420	Rv0176	Mce associated transmembrane protein	3	A core mycobacterial gene; conserved in mycobacterial strains	ü	ü
208321	G	GC	Insertion	1 (C)	Yes	Genic		207452..208420	Rv0176	Mce associated transmembrane protein	3	A core mycobacterial gene; conserved in mycobacterial strains	ü	ü
223747	CG	CGG	Insertion	1 (G)	Yes	Genic		223564..224664	Rv0192	hypothetical protein	10		×	ü
230576	GT	GTT	Insertion	1 (T)		Intergenic							ü	ü
234496	CC	CGTC	Insertion	2 (GT)	Yes	Genic		232231..234519	Rv0197	oxidoreductase	7		ü	×
257791	GC	GAGGATCATCAAGGGTGAGTCGCGGAAGTAC	Insertion	29 (AGGATCATCAAGGGTGAGTCGCGGAAGTA)		Intergenic							ü	ü
266743	CC	CGC	Insertion	1 (G)	Yes	Genic		266301..267764	Rv0223c	aldehyde dehydrogenase	7		ü	ü
267418	GCC	GC	Deletion	1 (C)	Yes	Genic		266301..267764	Rv0223c	aldehyde dehydrogenase	7		ü	ü
293628	AC	ACC	Insertion	1 (C)		Intergenic							ü	ü
333672	CAA	CA	Deletion	1 (A)	Yes	Genic	PE_PGRS3	333437..336310	Rv0278c	PE-PGRS family protein PE_PGRS3	6		ü	ü
364469	AG	ATG	Insertion	1 (T)		Intergenic							ü	ü
368087	AGCTGCCGGTGTTGATG	AG	Deletion	15 (GCTGCCGGTGTTGAT)	No	Genic	PPE5	366150..372764	Rv0304c	PPE family protein PPE5	6	This region is a possible MT-complex-specific genomic island	ü	ü
369765	GCC	GC	Deletion	1 (C)	Yes	Genic	PPE5	366150..372764	Rv0304c	PPE family protein PPE5	6	This region is a possible MT-complex-specific genomic island	ü	ü
373282	TAA	TA	Deletion	1 (A)	Yes	Genic	PPE6	372820..375711	Rv0305c	PPE family protein PPE6	6		ü	ü
374655	CGGTGTTGTAGCTGCCCGGGTTGAAGCCGCCG	CG	Deletion	30 (GGTGTTGTAGCTGCCCGGGTTGAAGCCGCC)	No	Genic	PPE6	372820..375711	Rv0305c	PPE family protein PPE6	6		ü	ü
424320	TC	TCC	Insertion	1 (C)	Yes	Genic	PPE7	424269..424694	Rv0354c	PPE family protein PPE7	6		ü	ü
424790	CT	CTAT	Insertion	2 (TA)	Yes	Genic	PPE8	424777..434679	Rv0355c	PPE family protein PPE8	6		ü	ü
427310	CCGAGGTTTGCACTGCC	CC	Deletion	15 (CGAGGTTTGCACTGC)	No	Genic	PPE8	424777..434679	Rv0355c	PPE family protein PPE8	6		ü	ü
467497	CG	CGG	Insertion	1 (G)		Intergenic							ü	ü
481526	AGG	AG	Deletion	1 (G)	Yes	Genic	mmpL1	480355..483231	Rv0402c	transmembrane transport protein MmpL1	3		ü	ü
487097	CG	CGG	Insertion	1 (G)	Yes	Genic	pks6	485731..489939	Rv0405	membrane bound polyketide synthase	1		ü	ü
640365	CAG	CG	Deletion	1 (A)	Yes	Genic	vapC3	640228..640641	Rv0549c	ribonuclease VapC3	0	toxin, part of toxin-antitoxin (TA) operon with Rv0550c, contains PIN domain	ü	ü
663188	GCG	GG	Deletion	1 (C)	Yes	Genic	nrdZ	661295..663373	Rv0570	vitamin B12-dependent ribonucleoside-diphosphate reductase	2	ribonucleoside-diphosphate reductase large subunit NrdZ	ü	ü
668707	CG	CGG	Insertion	1 (G)	Yes	Genic		668579..669745	Rv0575c	oxidoreductase	7		ü	ü
688792	TG	TGG	Insertion	1 (G)		Intergenic							ü	ü
691887	GC	GCCC	Insertion	2 (CC)	Yes	Genic	mce2D	690501..692027	Rv0592	Mce family protein Mce2D	0		ü	ü
712192	GC	GAC	Insertion	1 (A)		Intergenic							ü	ü
722434	GCG	GG	Deletion	1 (C)	Yes	Genic	recB	721729..725013	Rv0630c	exonuclease V subunit beta RecB	2	exodeoxyribonuclease V beta chain (exodeoxyribonuclease V polypeptide) (chi-specific endonuclease). Consists of three subunits; RECB, RECC|Rv0631c and RECD|Rv0629c	ü	ü
730077	CGCCCACGCGG	CG	Deletion	9 (GCCCACGCG)	No	Genic		729327..730166	Rv0633c	hypothetical protein	3		ü	ü
799136	ACC	AC	Deletion	1 (C)	Yes	Genic		798833..799444	Rv0698	hypothetical protein	10		ü	ü
811224	AG	AGG	Insertion	1 (G)		Intergenic							ü	×
830868	GG	GGCG	Insertion	2 (GC)	Yes	Genic		830855..831661	Rv0739	hypothetical protein	10	This region is a possible MT-complex-specific genomic island	ü	ü
852667	AGAGCTATACGG	AG	Deletion	10 (GAGCTATACG)	Yes	Genic	phoR	852396..853853	Rv0758	two component system response sensor kinase PhoR	9		×	ü
854252	GCC	GC	Deletion	1 (C)		Intergenic							ü	ü
859015	GCC	GC	Deletion	1 (C)	Yes	Genic	cyp123	858864..860072	Rv0766c	cytochrome P450 Cyp123	7		ü	ü
874835	CC	CCGC	Insertion	2 (CG)		Intergenic							ü	ü
879738	CTT	CT	Deletion	1 (T)	Yes	Genic		879340..881040	Rv0785	KsdD-like steroid dehydrogenase	10		ü	ü
887846	GTT	GT	Deletion	1 (T)	Yes	Genic		887137..888636	Rv0794c	oxidoreductase	7		ü	ü
913175	TGG	TG	Deletion	1 (G)	Yes	Genic	phoT	912726..913502	Rv0820	phosphate ABC transporter ATP-binding protein PhoT	3		ü	ü
925342	CG	CGG	Insertion	1 (G)	Yes	Genic	PE_PGRS12	924951..925364	Rv0832	PE-PGRS family protein PE_PGRS12	6	Member of the Mycobacterium tuberculosis PE family, PGRS subfamily pf ala-, gly-rich proteins	×	ü
935438	AC	ACGGCCCCGGCCCC	Insertion	12 (CGGCCCCGGCCC)	No	Genic	lpqR	934720..935490	Rv0838	lipoprotein LpqR	3		ü	ü
952810	CTT	CT	Deletion	1 (T)		Intergenic							ü	ü
962950	CGG	CG	Deletion	1 (G)	Yes	Genic	moaC2	962890..963393	Rv0864	cyclic pyranoprotein monophosphate synthase accessory protein	7	molybdenum cofactor biosynthesis protein MoaC	ü	ü
968426	AG	AGCCGGGTTGG	Insertion	9 (GCCGGGTTG)	No	Genic	PE_PGRS15	968424..970244	Rv0872c	PE-PGRS family protein PE_PGRS15	6	Member of the Mycobacterium tuberculosis PE family, PGRS subfamily of ala-, gly-rich proteins	ü	ü
976896	TTGGG	TG	Deletion	3 (TGG)	No	Genic	PPE13	976872..978203	Rv0878c	PPE family protein PPE13	6	Member of the Mycobacterium tuberculosis PPE protein family	ü	ü
999415	TT	TTCAGCTATAAGCACTTAT	Insertion	17 (TCAGCTATAAGCACTTA)		Intergenic							ü	ü
1010204	CG	CGG	Insertion	1 (G)	Yes	Genic		1010136..1011734	Rv0907	hypothetical protein	3		ü	ü
1039085	GT	GTT	Insertion	1 (T)	Yes	Genic	pknD	1037920..1039914	Rv0931c	serine/threonine-protein kinase PknD	9	alternate gene name: mbk (protein kinase D) (STPK D). Belong to the Ser/Thr family of protein kinases. Experimental studies show evidence of auto-phosphorylation on a serine residue. Appears to be co-transcribed with Rv0932c|pstS2	ü	ü
1041448	CT	CTT	Insertion	1 (T)	Yes	Genic	pstB	1041264..1042094	Rv0933	phosphate ABC transporter ATP-binding PstB	3		ü	ü
1077914	TGG	TG	Deletion	1 (G)		Intergenic							ü	ü
1090188	AG	AGG	Insertion	1 (G)		Intergenic							ü	ü
1131229	CG	CGG	Insertion	1 (G)	Yes	Genic		1131128..1131421	Rv1012	hypothetical protein	10		ü	ü
1134900	GGCGGTG	GG	Deletion	5 (GCGGT)	Yes	Genic	lpqT	1134785..1135465	Rv1016c	lipoprotein LpqT	3	A core mycobacterial gene; conserved in mycobacterial strains	ü	ü
1165521	TA	TAA	Insertion	1 (A)		Intergenic							ü	ü
1168715	CT	CTT	Insertion	1 (T)		Intergenic							ü	ü
1172834	CTT	CT	Deletion	1 (T)		Intergenic							ü	ü
1218228	GCGGCGGCACC	GC	Deletion	9 (CGGCGGCAC)	No	Genic	PE_PGRS22	1216469..1219030	Rv1091	PE-PGRS family protein PE_PGRS22	6	Member of the Mycobacterium tuberculosis PE family, PGRS subfamily of ala-, gly-rich proteins	×	ü
1230417	CAA	CA	Deletion	1 (A)	Yes	Genic		1229391..1230548	Rv1101c	hypothetical protein	3		ü	ü
1273250	GC	GAC	Insertion	1 (A)	Yes	Genic		1272423..1273334	Rv1145	transmembrane transport protein	3		ü	ü
1299304	CG	CGG	Insertion	1 (G)	Yes	Genic	PPE17	1298764..1299804	Rv1168c	PPE family protein PPE17	6	Member of the Mycobacterium tuberculosis PPE protein family	ü	ü
1313337	A	AG	Insertion	1 (G)		Intergenic							ü	ü
1333938	TC	TAC	Insertion	1 (A)	Yes	Genic		1333931..1334845	Rv1191	hypothetical protein	10		×	ü
1338517	CCGATCTTAGGGCCAG	CG	Deletion	14 (CGATCTTAGGGCCA)		Intergenic							ü	ü
1354151	GG	GAG	Insertion	1 (A)		Intergenic							ü	×
1365837	CG	CGGG	Insertion	2 (GG)		Intergenic							ü	ü
1409018	TGC	TC	Deletion	1 (G)	Yes	Genic		1408240..1409358	Rv1260	oxidoreductase	7		ü	ü
1468105	CCGC	CC	Deletion	2 (CG)	Yes	Genic		1467688..1468131	Rv1312	hypothetical protein	3		ü	ü
1532742	ACGAACCCAGCTGG	AG	Deletion	12 (CGAACCCAGCTG)	No	Genic	PPE19	1532443..1533633	Rv1361c	PPE family protein PPE19	6	Member of the Mycobacterium tuberculosis PPE family of glycine-rich proteins. A core mycobacterial gene; conserved in mycobacterial strains	ü	×
1543806	TT	TAT	Insertion	1 (A)	Yes	Genic		1543359..1544828	Rv1371	membrane protein	3		ü	ü
1546465	GC	GCCCC	Insertion	3 (CCC)	No	Genic		1546012..1546992	Rv1373	glycolipid sulfotransferase	7		ü	ü
1612220	ATT	AT	Deletion	1 (T)	Yes	Genic		1611434..1612249	Rv1433	hypothetical protein	3		ü	ü
1612645	GA	GATCGGTACCGGTGCGCCAGGGA	Insertion	21 (ATCGGTACCGGTGCGCCAGGG)	No	Genic		1612342..1612950	Rv1435c	hypothetical protein	3	Repeat region (1612642..1612662). 21 bp imperfect direct repeat 1	ü	ü
1630984	CCGCCGGTGCCGCCGGTGTTACCGTTGCC	CC	Deletion	27 (CGCCGGTGCCGCCGGTGTTACCGTTGC)	No	Genic	PE_PGRS27	1630638..1634627	Rv1450c	PE-PGRS family protein PE_PGRS27	6	Member of the Mycobacterium tuberculosis PE family, PGRS subfamily of ala-, gly-rich proteins	×	ü
1676072	CG	CGG	Insertion	1 (G)	Yes	Genic		1676017..1676883	Rv1486c	hypothetical protein	10		ü	ü
1746144	CTCCTCCGGCAT	CT	Deletion	10 (TCCTCCGGCA)	Yes	Genic		1746094..1746897	Rv1544	ketoacyl reductase	1		ü	×
1753519	GC	GCC	Insertion	1 (C)		Intergenic							ü	ü
1754016	GC	GCC	Insertion	1 (C)	Yes	Genic	fadD11	1753716..1755431	Rv1550	fatty-acid--CoA ligase FadD11	1	fatty-acid-CoA synthetase (fatty-acid-CoA synthase)	ü	ü
1757579	CAT	CT	Deletion	1 (A)		Intergenic							ü	ü
1760164	TG	TGGGGGGGGGG	Insertion	9 (GGGGGGGGG)	No	Genic	frdB	1759435..1760178	Rv1553	fumarate reductase iron--sulfur subunit	7	fumarate dehydrogenase (fumaric hydrogenase)	×	ü
1766232	GTG	GG	Deletion	1 (T)	Yes	Genic	treZ	1765400..1767142	Rv1562c	malto-oligosyltrehalose trehalohydrolase	0	previously called glgZ	ü	ü
1852176	CTT	CT	Deletion	1 (T)		Intergenic							ü	ü
1864926	CG	CGCCGGCCCCGCCGTCGGGTCCG	Insertion	21 (GCCGGCCCCGCCGTCGGGTCC)	No	Genic	PE_PGRS30	1862347..1865382	Rv1651c	PE-PGRS family protein PE_PGRS30	6	Member of the Mycobacterium tuberculosis PE family, PGRS subfamily of ala-, gly-rich proteins	×	ü
1883768	ATGGT	AT	Deletion	3 (TGG)	No	Genic	pks8	1881704..1886512	Rv1662	polyketide synthase	1		ü	ü
1894300	GG	GGTCTTGCCGCG	Insertion	10 (GTCTTGCCGC)		Intergenic							ü	ü
1928725	AGG	AG	Deletion	1 (G)		Intergenic							ü	ü
1945378	GCC	GC	Deletion	1 (C)	Yes	Genic		1944809..1945627	Rv1718	hypothetical protein	10		ü	ü
1968250	GC	GCC	Insertion	1 (C)	Yes	Genic		1968173..1968910	Rv1742	hypothetical protein	8		ü	ü
1989918	TTGCCGCCGTTGCCGCCGTTGCCGATCACCACGGCGTT	TT	Deletion	36 (TGCCGCCGTTGCCGCCGTTGCCGATCACCACGGCGT)	No	Genic	wag22	1989833..1992577	Rv1759c	PE-PGRS family protein Wag22	6	Wag22, antigen member of the Mycobacterium tuberculosis PE family, PGRS subfamily of gly-rich proteins	ü	ü
1992323	GCC	GC	Deletion	1 (C)	Yes	Genic	wag22	1989833..1992577	Rv1759c	PE-PGRS family protein Wag22	6	Wag22, antigen member of the Mycobacterium tuberculosis PE family, PGRS subfamily of gly-rich proteins	ü	ü
1994468	GCC	GC	Deletion	1 (C)	Yes	Genic		1993153..1994661	Rv1760	diacylglycerol acyltransferase	10	triacylglycerol synthase	ü	ü
2026224	AAGCC	AC	Deletion	3 (AGC)	No	Genic	PPE25	2025301..2026398	Rv1787	PPE family protein PPE25	6	Member of the Mycobacterium tuberculosis PPE protein family	ü	ü
2090400	TC	TCGCCAACGCCACC	Insertion	12 (CGCCAACGCCAC)	No	Genic		2089681..2090718	Rv1841c	hypothetical protein	3		ü	ü
2093974	GCC	GC	Deletion	1 (C)	Yes	Genic	gnd1	2093731..2095188	Rv1844c	6-phosphogluconate dehydrogenase	7		ü	ü
2094911	ACAGCGTC	AC	Deletion	6 (CAGCGT)	No	Genic	gnd1	2093731..2095188	Rv1844c	6-phosphogluconate dehydrogenase	7		ü	ü
2103173	GCC	GC	Deletion	1 (C)		Intergenic							ü	ü
2109523	CG	CGG	Insertion	1 (G)		Intergenic							ü	ü
2126702	GC	GCC	Insertion	1 (C)	Yes	Genic		2125904..2127967	Rv1877	MFS-type transporter	3	integral membrane protein	ü	ü
2133468	TT	TTCGCATGCCGTCACCT	Insertion	15 (TCGCATGCCGTCACC)	No	Genic		2133231..2133692	Rv1883c	hypothetical protein	10		ü	ü
2137521	AC	ACTCCGATCACC	Insertion	10 (CTCCGATCAC)		Intergenic							ü	ü
2142806	GAA	GA	Deletion	1 (A)	Yes	Genic		2142521..2143675	Rv1895	zinc-binding alcohol dehydrogenase	7		ü	ü
2143523	CT	CTT	Insertion	1 (T)	Yes	Genic		2142521..2143675	Rv1895	zinc-binding alcohol dehydrogenase	7		ü	ü
2161343	GT	GTT	Insertion	1 (T)	Yes	Genic	aceAa	2160463..2161566	Rv1915	isocitrate lyase AceAa	7		ü	ü
2163255	TGATGTTGATCGGG	TG	Deletion	12 (GATGTTGATCGG)	No	Genic	PPE34	2162932..2167311	Rv1917c	PPE family protein PPE34	6	Member of the Mycobacterium tuberculosis PPE protein family	ü	ü
2168814	GT	GTT	Insertion	1 (T)	Yes	Genic	PPE35	2167649..2160612	Rv1918c	PPE family protein PPE35	6	Member of the Mycobacterium tuberculosis PPE protein family	ü	ü
2207591	TT	TCT	Insertion	1 (C)		Intergenic							ü	ü
2260955	GGTCG	GG	Deletion	3 (GTC)		Intergenic							ü	ü
2328163	GT	GTT	Insertion	1 (T)	Yes	Genic	cobK	2327491..2328225	Rv2070c	precorrin-6A reductase	7		ü	ü
2329856	CA	CAA	Insertion	1 (A)	Yes	Genic	cobL	2328974..2330146	Rv2072c	precorrin-6Y C(5,15)-methyltransferase	7	decarboxylating	ü	ü
2342649	AG	AGGCGTACACACG	Insertion	11 (GGCGTACACAC)	Yes	Genic		2341808..2342944	Rv2084	hypothetical protein	8	This region is a possible MT-complex-specific genomic island	ü	ü
2357268	TGCCG	TG	Deletion	3 (GCC)		Intergenic							×	ü
2358029	TG	TGG	Insertion	1 (G)		Intergenic							ü	ü
2368564	TAA	TA	Deletion	1 (A)		Intergenic							ü	ü
2381150	TGGCCGCGGCCAGGGCGTGGCACGCGCT	TG	Deletion	26 (GGCCGCGGCCAGGGCGTGGCACGCGC)	Yes	Genic	PPE37	2381071..2382492	Rv2123	PPE family protein PPE37	6	Member of the Mycobacterium tuberculosis PPE protein family	ü	ü
2421975	GC	GGGAAC	Insertion	4 (GGAA)		Intergenic							ü	ü
2448430	CTG	CG	Deletion	1 (T)	Yes	Genic	fadD15	2448160..2449962	Rv2187	long-chain-fatty-acid--CoA ligase FadD15	1	fatty-acid-CoA synthetase (fatty-acid-CoA synthase)	ü	ü
2501147	G	GC	Insertion	1 (C)	Yes	Genic		2500931..2501632	Rv2227	hypothetical protein	10		ü	ü
2522481	TG	TGG	Insertion	1 (G)	Yes	Genic		2522360..2523175	Rv2248	hypothetical protein	10		ü	ü
2525722	CGG	CG	Deletion	1 (G)	Yes	Genic		2525565..2526992	Rv2251	flavoprotein	7		ü	ü
2534562	GGAG	GG	Deletion	2 (GA)		Intergenic							ü	ü
2562709	TCC	TC	Deletion	1 (C)	Yes	Genic	lppO	2562599..2563114	Rv2290	lipoprotein LppO	3	This region is a possible MT-complex-specific genomic island	ü	ü
2564368	GC	GCC	Insertion	1 (C)	Yes	Genic		2564292..2565032	Rv2293c	hypothetical protein	10		ü	ü
2566766	CG	CGG	Insertion	1 (G)		Intergenic							ü	ü
2606797	GG	GCG	Insertion	1 (C)	Yes	Genic	stp	2606708..2608321	Rv2333c	multidrug resistance protein	3	Spectinomycin tetracycline efflux pump	ü	ü
2614558	TG	TGG	Insertion	1 (G)		Intergenic							ü	ü
2639031	ACGCC	AC	Deletion	3 (CGC)		Intergenic							ü	ü
2693071	GGCCG	GG	Deletion	3 (GCC)	No	Genic	PE_PGRS41	2692799..2693884	Rv2396	acid and phagosome regulated protein AprC	6	member of the Mycobacterium tuberculosis PE family, PGRS subfamily of gly-rich proteins, restricted to M. tuberculosis complex	ü	ü
2704887	G	GCGACCATATCGCCGAGCTCGG	Insertion	21 (GCGACCATATCGCCGAGCTCG)	No	Genic		2704697..2705518	Rv2407	ribonuclease Z	10		ü	ü
2717800	TG	TGCGG	Insertion	3 (GCG)	No	Genic		2717796..2718176	Rv2420c	hypothetical protein	10		ü	ü
2721573	GCAC	GC	Deletion	2 (CA)	Yes	Genic		2720776..2721777	Rv2424c	transposase	5	Probable transposase for IS1558. Mobile element (2720779..2721777). IS1558-2, len: 999 nt. Insertion sequence IS1558	ü	ü
2724181	CACGATCGGGTCTCCTCTAGCA	CA	Deletion	20 (ACGATCGGGTCTCCTCTAGC)	Yes	Genic & Intergenic		2723308..2724183	Rv2426c	hypothetical protein	10		ü	ü
2780760	AGCCG	AG	Deletion	3 (GCC)	No	Genic	gdh	2777388..2782262	Rv2476c	NAD-dependent glutamate dehydrogenase	7		ü	ü
2795265	GCC	GC	Deletion	1 (C)		Intergenic							ü	ü
2871994	CTT	CT	Deletion	1 (T)	Yes	Genic	aroE	2871206..2872015	Rv2552c	shikimate 5-dehydrogenase	7	5-dehydroshikimate reductase	ü	ü
2881597	AGG	AG	Deletion	1 (G)		Intergenic							ü	ü
2887962	GGCG	GG	Deletion	2 (GC)	Yes	Genic		2886373..2889795	Rv2566	hypothetical protein	10		ü	ü
2896019	CTG	CG	Deletion	1 (T)	Yes	Genic	aspS	2896013..2897803	Rv2572c	aspartate--tRNA ligase	2	Probable aspS, aspartyl-tRNA synthetase	ü	ü
2923119	CG	CGGCACCGGCG	Insertion	9 (GGCACCGGC)	No	Genic	PE_PGRS44	2921551..2923182	Rv2591	PE-PGRS family protein PE_PGRS44	6	Member of the Mycobacterium tuberculosis PE family, PGRS subfamily of ala-, gly-rich proteins	ü	ü
2928177	CCAGCTCCAATC	CC	Deletion	10 (CAGCTCCAAT)	Yes	Genic		2927990..2928391	Rv2600	integral membrane protein	3		ü	ü
2943711	GC	GCCGCCGTTTC	Insertion	9 (CCGCCGTTT)	No	Genic	PE_PGRS45	2943600..2944985	Rv2615c	PE-PGRS family protein PE_PGRS45	6	Member of the Mycobacterium tuberculosis PE family, PGRS subfamily of ala-, gly-rich proteins	ü	ü
2947972	GCCCC	GC	Deletion	3 (CCC)	No	Genic		2947884..2948558	Rv2621c	transcriptional regulator	9		ü	ü
2957568	CTT	CT	Deletion	1 (T)		Intergenic							ü	ü
3053940	GTT	GT	Deletion	1 (T)	Yes	Genic	PE-PGRS47	3053914..3055491	Rv2741	PE-PGRS family protein PE_PGRS47	6	Member of the M. tuberculosis PE family. This region is a possible MT-complex-specific genomic island	ü	ü
3055761	CC	CCCGCACCGGATCGGCTACCTAACC	Insertion	23 (CCGCACCGGATCGGCTACCTAAC)	Yes	Genic		3055515..3056348	Rv2742c	hypothetical protein	10		ü	ü
3087084	CAG	CG	Deletion	1 (A)	Yes	Genic	ald	3086820..3087935	Rv2780	L-alanine dehydrogenase	7		ü	ü
3131469	TT	TTGTCGGCGAT	Insertion	9 (TGTCGGCGA)	No	Genic		3129344..3131773	Rv2823c	CRISPR-associated protein Cas10/Csm1	10	This region is a possible MT-complex-specific genomic island	ü	ü
3190145	TCC	TC	Deletion	1 (C)		Intergenic							ü	ü
3194241	CG	CGG	Insertion	1 (G)	Yes	Genic		3194166..3195548	Rv2885c	transposase	5	Mobile element (3194166..3196432). IS1539, len: 2267 nt	ü	ü
3296377	GC	GCC	Insertion	1 (C)	Yes	Genic	pks15	3296350..3297840	Rv2947c	polyketide synthase	1		ü	ü
3311132	GC	GCC	Insertion	1 (C)	Yes	Genic		3310714..3312000	Rv2958c	PGL/p-HBAD biosynthesisglycosyltransferase	7	This region is a possible MT-complex-specific genomic island	ü	ü
3331361	ACGC	AC	Deletion	2 (CG)	Yes	Genic		3329949..3331361	Rv2974c	hypothetical protein	10		ü	ü
3343386	GGCGGGCGCCTTGGTCGCCGCCTTCCTGG	GG	Deletion	27 (GCGGGCGCCTTGGTCGCCGCCTTCCTG)	No	Genic	hupB	3343176..3343820	Rv2986c	DNA-binding protein HU	2	homolog HupB (histone-like protein) (HLP) (21-kDa laminine-2-binding protein)	ü	ü
3415180	ACACCTAGGGGGTGGC	AC	Deletion	14 (CACCTAGGGGGTGG)		Intergenic							ü	ü
3473996	GA	GAA	Insertion	1 (A)		Intergenic							ü	ü
3479963	ACC	AC	Deletion	1 (C)		Intergenic							ü	ü
3490834	CTC	CC	Deletion	1 (T)	Yes	Genic	PPE49	3490476..3491651	Rv3125c	PPE family protein PPE49	6	Member of the Mycobacterium tuberculosis PPE family. This region is a possible MT-complex-specifc genomic island	ü	ü
3531407	CAA	CA	Deletion	1 (A)	Yes	Genic		3531208..3531645	Rv3162c	integral membrane protein	3		ü	ü
3544697	CGG	CG	Deletion	1 (G)	Yes	Genic	mesT	3544344..3545300	Rv3176c	epoxide hydrolase MesT	0	epoxide hydratase. This region is a possible MT-complex-specific genomic island	ü	ü
3558726	GAGTA	GA	Deletion	3 (AGT)		Intergenic							ü	ü
3566923	AC	ACGCTTGTCGGC	Insertion	10 (CGCTTGTCGG)		Intergenic							ü	ü
3580636	CTT	CT	Deletion	1 (T)		Intergenic							ü	ü
3590686	GT	GCT	Insertion	1 (C)		Intergenic							×	ü
3610391	AG	ACG	Insertion	1 (C)	Yes	Genic	tgs3	3610374..3611189	Rv3234c	diacylglycerol O-acyltransferase	10	triacylglycerol synthase	ü	ü
3646021	CCTGCGCAGTGAAC	CC	Deletion	12 (CTGCGCAGTGAA)	No	Genic	wbbL1	3645979..3646884	Rv3265c	N-acetylglucosaminyl-diphospho-decaprenolL-rhamnosyltransferase	3		ü	ü
3718479	GTGGTCGTGTACCGCTT	GT	Deletion	15 (TGGTCGTGTACCGCT)	No	Genic	sugI	3717090..3718598	Rv3331	sugar-transport integral membrane protein SugI	3		ü	×
3723901	GT	GTT	Insertion	1 (T)		Intergenic							ü	ü
3747051	GCC	GC	Deletion	1 (C)	Yes	Genic	PPE55	3743711..3753184	Rv3347c	PPE family protein PPE55	6	Member of the Mycobaterium tuberculosis PPE protein family	ü	×
3755203	CTCCCAT	CT	Deletion	5 (TCCCA)	Yes	Genic		3754293..3755237	Rv3349c	transposase	5		ü	ü
3759699	ACC	AC	Deletion	1 (C)	Yes	Genic	PPE56	3755952..3767102	Rv3350c	PPE family protein PPE56	6	Member of the Mycobacterium tuberculosis PPE protein family	ü	ü
3766226	TGGTGCCG	TG	Deletion	6 (GGTGCC)	No	Genic	PPE56	3755952..3767102	Rv3350c	PPE family protein PPE56	6	Member of the Mycobacterium tuberculosis PPE protein family	ü	ü
3791129	ACC	AC	Deletion	1 (C)	Yes	Genic		3790848..3792353	Rv3377c	type B diterpene cyclase	7	This region is a possible MT-complex-specific genomic island	ü	ü
3794867	CC	CCAC	Insertion	2 (CA)		Intergenic							ü	ü
3820444	CG	CCAG	Insertion	2 (CA)		Intergenic							ü	×
3862472	GAA	GA	Deletion	1 (A)		Intergenic							ü	ü
3874722	ATT	AT	Deletion	1 (T)		Intergenic							ü	ü
3878630	CGG	CG	Deletion	1 (G)		Intergenic							ü	ü
3901442	TG	TCG	Insertion	1 (C)	Yes	Genic		3901324..3902106	Rv3482c	membrane protein	3		ü	ü
3954930	TGG	TG	Deletion	1 (G)	Yes	Genic	cyp142	3954325..3955521	Rv3518c	cytochrome P450 monooxygenase Cyp142	7		ü	ü
4025580	CGG	CG	Deletion	1 (G)		Intergenic							ü	ü
4029034	GGGCG	GG	Deletion	3 (GGC)	No	Genic		4028968..4029762	Rv3587c	membrane protein	3	A core mycobacterial gene; conserved in mycobacterial strains	ü	ü
4037282	GTC	GC	Deletion	1 (T)	Yes	Genic	PE_PGRS59	4036731..4038050	Rv3595c	PE-PGRS family protein PE_PGRS59	6	Member of the Mycobacterium tuberculosis PE family, PGRS subfamily of ala-, gly-rich proteins	×	ü
4056486	T	TC	Insertion	1 (C)		Intergenic							ü	ü
4094611	CTAGCTTCGCTTGCCGAT	CT	Deletion	16 (TAGCTTCGCTTGCCGA)		Intergenic							×	ü
4095001	CGA	CA	Deletion	1 (G)	Yes	Genic		4094923..4095300	Rv3655c	hypothetical protein	10		×	ü
4099402	AG	AGG	Insertion	1 (G)		Intergenic							ü	ü
4139183	AC	ACCCC	Insertion	3 (CCC)	No	Genic	glpK	4138202..4139755	Rv3696c	glycerol kinase	7	ATP: glycerol 3-phosphotransferase	ü	ü
4169666	GTT	GT	Deletion	1 (T)		Intergenic							ü	ü
4170964	GG	GAG	Insertion	1 (A)	Yes	Genic		4170214..4171143	Rv3725	oxidoreductase	7		ü	ü
4197138	CT	CTT	Insertion	1 (T)		Intergenic							ü	ü
4198611	CGG	CG	Deletion	1 (G)		Intergenic							ü	ü
4218669	GT	GTT	Insertion	1 (T)	Yes	Genic		4218241..4218825	Rv3773c	hypothetical protein	10		ü	ü
4287086	CTT	CT	Deletion	1 (T)	Yes	Genic		4286721..4287935	Rv3822	hypothetical protein	10		ü	ü
4310175	GC	GCC	Insertion	1 (C)	Yes	Genic		4309047..4310396	Rv3835	hypothetical protein	3	A core mycobacterial gene; conserved in mycobacterial strains	ü	×
4310743	TG	TGG	Insertion	1 (G)	Yes	Genic		4310401..4310814	Rv3836	hypothetical protein	10		ü	ü
4337820	CGG	CG	Deletion	1 (G)	Yes	Genic		4336777..4337949	Rv3860	hypothetical protein	10		ü	ü
4338595	GCT	GT	Deletion	1 (C)		Intergenic							ü	ü
4340984	CC	CCCCGGGTTCCCCTCCCTACCCGGTTTCCCCGGGCTCC	Insertion	36 (CCCGGGTTCCCCTCCCTACCCGGTTTCCCCGGGCTC)	No	Genic	espE	4340270..4341478	Rv3864	ESX-1 secretion-associated protein EspE	10		ü	ü
4341396	AA	AAGGCGCGGCCGCA	Insertion	12 (AGGCGCGGCCGC)	No	Genic	espE	4340270..4341478	Rv3864	ESX-1 secretion-associated protein EspE	10		ü	ü
4361062	CGG	CG	Deletion	1 (G)	Yes	Genic	espB	4360543..4361925	Rv3881c	ESX-1 secretion-associated protein EspB	10		ü	ü
4361085	CG	CGG	Insertion	1 (G)	Yes	Genic	espB	4360543..4361925	Rv3881c	ESX-1 secretion-associated protein EspB	10		ü	ü
4372563	CGG	CG	Deletion	1 (G)	Yes	Genic		4371681..4372706	Rv3888c	membrane protein	3		ü	ü
4373847	TGG	TG	Deletion	1 (G)	Yes	Genic	esxC	4373726..4374013	Rv3890c	ESAT-6 like protein EsxC	3		ü	ü
4374372	CGG	CG	Deletion	1 (G)		Intergenic							ü	ü
4378139	CG	CGG	Insertion	1 (G)	Yes	Genic	eccC2	4376262..4380452	Rv3894c	ESX-2 type VII secretion system protein EccC	3		ü	ü
4382103	TAG	TG	Deletion	1 (A)	Yes	Genic		4381943..4382851	Rv3896c	hypothetical protein	10		ü	ü
4383144	CC	CCGGGGC	Insertion	5 (CGGGG)	Yes	Genic		4383008..4383640	Rv3897c	hypothetical protein	10		ü	ü
4385031	CGG	CG	Deletion	1 (G)	Yes	Genic		4384147..4385379	Rv3899c	hypothetical protein	10		×	ü
4386419	AGCG	AG	Deletion	2 (GC)	Yes	Genic		4386365..4386814	Rv3901c	membrane protein	3	This region is a possible MT-complex-specific genomic island	ü	ü
4400660	ACC	AC	Deletion	1 (C)	Yes	Genic	sigM	4400186..4400854	Rv3911	ECF RNA polymerase sigma factor SigM	2		ü	ü
