# Supplementary material for: Genomic characteristics of two most widely used BCG vaccine strains: Danish 1331 and Pasteur 1173P2
Source: BMC Genomics. 2022 Aug 21;23:609. doi: 10.1186/s12864-022-08826-9 (PMC9392950; doi:10.1186/s12864-022-08826-9)
Supplement: Supplementary file 1 — Additional file 1: Table S1. SNPs compared to M. tuberculosis H37RV. Table S2. Indels compared to M. tuberculosis H37Rv. Table S3. SNPs compared to M. tuberculosis variant bovis AF212297. Table S4. Indels compared to M. tuberculosis variant bovis AF212297. Table S5. SNPs & Indels compared to M. tuberculosis variant bovis BCG str. Pasteur 1173P2. Table S6. Antigenic epitopes compared to M. tuberculosis H37Rv. Table S7. Antigenic epitopes compared to M. tuberculosis variant bovis AF212297. [file 12864_2022_8826_MOESM1_ESM.zip › Table S3 (SNPs compared to M. tuberculosis variant bovis AF212297).xlsx]

## Sheet: SNPs compared to AF212297
SNPs compared to M. tuberculosis variant bovis AF212297
Position in M. bovis AF2122/97	Reference	Alternative	Genic/Intergenic	Gene	CDS	Locus_tag	Product	Functional category	Synonymous SNP/Non-synonymous SNP	Pasteur 1173P2	Danish 1331
1057	A	G	Genic	dnaA	1..1524	MB0001	CHROMOSOMAL REPLICATION INITIATOR PROTEIN DNAA	2	N (Isoleucine > Valine)	ü	ü
4480	T	C	Genic		4434..4997	MB0004	Hypothetical protein	10	N (Leucine > Serine)	ü	ü
8624	G	T	Genic	gyrA	7302..9818	MB0006	DNA GYRASE (SUBUNIT A) GYRA (DNA TOPOISOMERASE (ATP-HYDROLYSING)) (DNA TOPOISOMERASE II) (TYPE II DNA TOPOISOMERASE)	2	S (Arginine > Arginine)	ü	ü
9217	C	A	Genic	gyrA	7302..9818	MB0006	DNA GYRASE (SUBUNIT A) GYRA (DNA TOPOISOMERASE (ATP-HYDROLYSING)) (DNA TOPOISOMERASE II) (TYPE II DNA TOPOISOMERASE)	2	N (Alanine > Aspartate)	ü	ü
10727	G	A	Genic		9914..10828	MB0007	POSSIBLE CONSERVED MEMBRANE PROTEIN	3	N (Valine > Isoleucine)	ü	ü
17856	C	T	Genic	pknA	17466..18761	MB0015C	TRANSMEMBRANE SERINE/THREONINE-PROTEIN KINASE A PKNA (PROTEIN KINASE A) (STPK A)	7	S (Threonine > Threonine)	×	ü
24678	G	A	Genic	fhaa	23860..25425	MB0020C	Conserved protein with fha domain, fhaa	10	N (Histidine > Tyrosine)	ü	ü
25287	G	C	Genic	fhaa	23860..25425	MB0020C	Conserved protein with fha domain, fhaa	10	N (Arginine > Glycine)	ü	ü
27695	C	T	Genic		27576..28346	MB0023	POSSIBLE TRANSCRIPTIONAL REGULATORY PROTEIN	9	S (Arginine > Arginine)	ü	ü
33788	A	G	Intergenic							ü	ü
35326	C	T	Genic	bioF2	34279..36594	MB0033	POSSIBLE 8-AMINO-7-OXONONANOATE SYNTHASE BIOF2 (AONS) (8-AMINO-7-KETOPELARGONATE SYNTHASE) (7-KETO-8-AMINO-PELARGONIC ACID SYNTHETASE) (7-KAP SYNTHETASE) (L-ALANINE--PIMELYL CoA LIGASE)	7	S (Leucine > Leucine)	ü	ü
39077	G	A	Genic		39040..39813	MB0037C	Hypothetical protein	10	N (Alanine > Valine)	ü	ü
39257	G	A	Genic		39040..39813	MB0037C	Hypothetical protein	10	N (Proline > Leucine)	ü	×
41228	A	C	Intergenic							ü	ü
41437	T	C	Genic		41288..41896	MB0039	Hypothetical protein	10	S (Glycine > Glycine)	ü	ü
49989	A	G	Intergenic							ü	ü
50750	A	G	Genic	ino1	50005..51108	MB0047C	MYO-INOSITOL-1-PHOSPHATE SYNTHASE INO1 (Inositol 1-phosphate synthetase) (D-glucose 6-phosphate cycloaldolase) (Glucose 6-phosphate cyclase) (Glucocycloaldolase)	7	N (Isoleucine > Threonine)	ü	ü
59861	A	G	Intergenic							ü	ü
65756	A	C	Genic	celA1	65542..66684	MB0063	POSSIBLE CELLULASE CELA1 (ENDOGLUCANASE) (ENDO-1,4-BETA-GLUCANASE) (FI-CMCASE) (CARBOXYMETHYL CELLULASE)	7	N (Aspartate > Alanine)	ü	ü
65857	A	G	Genic	celA1	65542..66684	MB0063	POSSIBLE CELLULASE CELA1 (ENDOGLUCANASE) (ENDO-1,4-BETA-GLUCANASE) (FI-CMCASE) (CARBOXYMETHYL CELLULASE)	7	N (Isoleucine > Valine)	ü	ü
69062	C	T	Genic		68610..71549	MB0065	PROBABLE CONSERVED TRANSMEMBRANE PROTEIN	3	S (Aspartate > Aspartate)	ü	ü
69913	T	C	Genic		68610..71549	MB0065	PROBABLE CONSERVED TRANSMEMBRANE PROTEIN	3	N (Isoleucine > Threonine)	ü	ü
70082	G	A	Genic		68610..71549	MB0065	PROBABLE CONSERVED TRANSMEMBRANE PROTEIN	3	S (Proline > Proline)	ü	ü
85007	A	G	Genic		84031..85203	MB0077	PROBABLE AMINOTRANSFERASE	7	N (Aspartate > Glycine)	ü	ü
87114	T	C	Genic		86563..87168	MB0080	PROBABLE TRANSCRIPTIONAL REGULATORY PROTEIN	9	S (Arginine > Arginine)	ü	ü
89159	C	T	Genic		89057..89515	MB0083	Hypothetical protein	10	N (Arginine > Cysteine)	ü	×
90964	T	C	Genic		90435..92363	MB0086	PROBABLE OXIDOREDUCTASE	7	N (Valine > Alanine)	ü	ü
114129	C	A	Genic	nrp	110037..117575	MB0104	PROBABLE PEPTIDE SYNTHETASE NRP (PEPTIDE SYNTHASE)	1	N (Leucine > Methionine)	ü	ü
126079	G	C	Genic	ctpI	125701..130578	MB0111C	PROBABLE CATION-TRANSPORTER ATPASE I CTPI	3	S (Threonine > Threonine)	ü	ü
127447	G	C	Genic	ctpI	125701..130578	MB0111C	PROBABLE CATION-TRANSPORTER ATPASE I CTPI	3	S (Leucine > Leucine)	ü	ü
128301	A	G	Genic	ctpI	125701..130578	MB0111C	PROBABLE CATION-TRANSPORTER ATPASE I CTPI	3	S (Leucine > Leucine)	ü	ü
130237	T	C	Genic	ctpI	125701..130578	MB0111C	PROBABLE CATION-TRANSPORTER ATPASE I CTPI	3	S (Proline > Proline)	ü	ü
146006	A	G	Genic	fusA2b	145667..147460	MB0124C	PROBABLE ELONGATION FACTOR G FUSA2B [SECOND PART] (EF-G)	2	S (Alanine > Alanine)	ü	ü
159370	A	G	Genic	fadE1	158506..159849	MB0136C	PROBABLE ACYL-CoA DEHYDROGENASE FADE1	1	S (Phenylalanine > Phenylalanine)	ü	ü
160535	T	C	Genic	fgd2	159891..160973	MB0137C	putative f420-dependent glucose-6-phosphate dehydrogenase fgd2	7	N (Lysine > Glutamate)	ü	ü
161122	C	T	Genic		161060..161665	MB0138	gcn5-ralated n-acetyltransferase	7	S (Alanine > Alanine)	×	ü
161542	C	A	Genic		161060..161665	MB0138	gcn5-related n-acetyltransferase	7	N (Tyrosine > Termination [ochre])	ü	ü
162499	A	G	Intergenic							ü	ü
165799	G	A	Genic		165513..166016	MB0143	Hypothetical protein	10	N (Glycine > Aspartate)	ü	ü
166696	A	G	Genic		166017..167039	MB0144	possible oxidoreductase	7	N (Histidine > Arginine)	ü	ü
173091	A	C	Genic		172401..173333	MB0151	possible s-adenosylmethionine-dependent methyltransferase	10	S (Arginine > Arginine)	ü	ü
192177	A	G	Genic	adhE1	192174..193325	MB0167C	probable zinc-type alcohol dehydrogenase (e subunit) adhe1	7	N (Leucine > Leucine)	ü	ü
193204	T	C	Genic	adhE1	192174..193325	MB0167C	probable zinc-type alcohol dehydrogenase (e subunit) adhe2	7	N (Histidine > Arginine)	ü	ü
208497	A	G	Genic		207644..208612	MB0182	PROBABLE CONSERVED MCE ASSOCIATED TRANSMEMBRANE PROTEIN	3	N (Asparagine > Serine)	ü	ü
217971	T	G	Genic	bglS	216461..218536	MB0192	PROBABLE BETA-GLUCOSIDASE BGLS (GENTIOBIASE) (CELLOBIASE) (BETA-D-GLUCOSIDE GLUCOHYDROLASE)	7	N (Isoleucine > Serine)	ü	ü
219336	C	T	Genic		218897..219559	MB0193	PROBABLE O-METHYLTRANSFERASE	7	N (Alanine > Valine)	ü	ü
224634	T	C	Genic		223799..224857	MB0198	conserved secreted protein	3	N (Valine > Alanine)	ü	ü
227215	G	A	Genic		227071..230655	MB0200	probable transmembrane multidrug efflux pump	3	N (Valine > Isoleucine)	ü	ü
232188	G	C	Genic		231841..232425	MB0202	Possible transcriptional regulatory protein	9	S (Alanine > Alanine)	ü	ü
234173	C	T	Genic		232425..234671	MB0203	POSSIBLE OXIDOREDUCTASE	7	S (Serine > Serine)	ü	ü
241972	A	C	Genic		241710..242120	MB0209	POSSIBLE EXPORTED PROTEIN	3	N (Lysine > Threonine)	ü	ü
253228	C	T	Genic	pckA	251978..253798	MB0217	probable iron-regulated phosphoenolpyruvate carboxykinase [gtp] pcka (phosphoenolpyruvate carboxylase) (pepck) (pep carboxykinase)	7	N (Phenylalanine > Phenylalanine)	ü	ü
258001	C	A	Genic	fadE3	257915..259081	MB0221C	PROBABLE ACYL-CoA DEHYDROGENASE FADE3	1	N (Alanine > Serine)	ü	ü
258353	T	G	Genic	fadE3	257915..259081	MB0221C	PROBABLE ACYL-CoA DEHYDROGENASE FADE3	1	S (Glycine > Glycine)	ü	ü
264246	T	C	Genic	lipC	263037..264248	MB0226	PROBABLE ESTERASE LIPC	7	N (Termination [ochre] > Glutamine)	ü	ü
265183	A	G	Genic		264931..266088	MB0228C	PROBABLE ALDEHYDE DEHYDROGENASE	7	S (Aspartate > Aspartate)	ü	ü
269989	T	C	Genic		269898..271163	MB0232C	PROBABLE CONSERVED MEMBRANE PROTEIN	3	N (Asparagine > Serine)	ü	ü
287276	T	C	Genic		286752..287366	MB0244	POSSIBLE TRANSCRIPTIONAL REGULATORY PROTEIN (PROBABLY TETR-FAMILY)	9	S (Threonine > Threonine)	ü	ü
288778	T	C	Genic	htdx	288136..288978	MB0247C	probable 3-hydroxyacyl-thioester dehydratase htdx	10	S (Leucine > Leucine)	ü	ü
292452	C	T	Genic	fadE5	292123..293958	MB0250C	PROBABLE ACYL-COA DEHYDROGENASE FADE5	1	N (Aspartate > Asparagine)	ü	ü
295519	T	C	Genic		295134..296444	MB0252	PROBABLE CONSERVED INTEGRAL MEMBRANE PROTEIN	3	N (Valine > Alanine)	ü	ü
311411	C	T	Genic	narK3	311084..312493	MB0267C	PROBABLE INTEGRAL MEMBRANE NITRITE EXTRUSION PROTEIN NARK3 (NITRITE FACILITATOR)	3	S (Valine > Valine)	ü	ü
314891	T	C	Genic		314836..315828	MB0271C	PROBABLE PERIPLASMIC IRON-TRANSPORT LIPOPROTEIN	3	N (Tyrosine > Cysteine)	ü	ü
316393	C	T	Genic	oplA	315850..319479	MB0272C	PROBABLE 5-OXOPROLINASE OPLA (5-OXO-L-PROLINASE) (PYROGLUTAMASE) (5-OPASE)	7	S (Glutamine > Glutamine)	ü	ü
321009	T	C	Genic	narU	319656..321047	MB0273	probable integral membrane nitrite extrusion protein naru (nitrite facilitator)	3	S (Leucine > Leucine)	ü	ü
323227	C	G	Genic	fadD2	322892..324574	MB0276	PROBABLE FATTY-ACID-COA LIGASE FADD2 (FATTY-ACID-COA SYNTHETASE) (FATTY-ACID-COA-SYNTHASE)	1	N (Aspartate > Glutamate)	ü	ü
327543	A	G	Genic		326900..328033	MB0278C	Hypothetical protein	16	N (Leucine > Proline)	ü	ü
331673	A	G	Intergenic							ü	ü
331842	G	C	Genic		331827..334433	MB0285C	PE-PGRS FAMILY PROTEIN [FIRST PART]	6	S (Leucine > Leucine)	ü	ü
331845	T	C	Genic		331827..334433	MB0285C	PE-PGRS FAMILY PROTEIN [FIRST PART]	6	S (Glycine > Glycine)	ü	ü
340088	G	A	Intergenic							×	ü
340090	C	T	Intergenic							×	ü
340091	G	A	Intergenic							×	ü
340092	G	C	Intergenic							×	ü
340097	C	G	Intergenic							×	ü
347036	A	G	Genic	eccc3	346637..350629	MB0292	esx conserved component eccc3. esx-3 type vii secretion system protein. possible membrane protein	3	N (Threonine > Alanine)	ü	ü
358280	C	T	Genic		357864..359066	MB0301C	Hypothetical protein	10	N (Glycine > Serine)	ü	ü
364560	A	G	Genic		364523..364825	MB0307	Hypothetical protein	16	N (Asparagine > Serine)	ü	ü
364804	T	C	Genic		364523..364825	MB0307	Hypothetical protein	16	S (Valine > Valine)	ü	ü
366022	T	C	Genic		365652..366284	MB0310	PROBABLE TRANSCRIPTIONAL REGULATORY PROTEIN (PROBABLY TETR/A CRR-FAMILY)	9	N (Valine > Alanine)	ü	ü
373175	G	A	Genic	PPE6	370784..376741	MB0313C	ppe family protein ppe6	6	S (Phenylalanine > Phenylalanine)	ü	ü
400690	T	G	Genic	PE6	400565..401080	MB0342C	pe family protein pe6	6	N (Threonine > Proline)	ü	ü
408537	T	C	Genic		406980..409478	MB0346C	POSSIBLE TRANSCRIPTIONAL REGULATORY PROTEIN	9	S (Alanine > Alanine)	ü	ü
409545	G	A	Intergenic							ü	ü
424318	A	G	Genic	dnaJ1	423481..424668	MB0360	PROBABLE CHAPERONE PROTEIN DNAJ1	0	N (Threonine > Alanine)	ü	ü
430077	C	T	Genic	PPE8	425173..435696	MB0362C	ppe family protein ppe7	6	N (Aspartate > Asparagine)	ü	ü
438482	C	G	Genic		437877..438524	MB0365	Hypothetical protein	10	S (Serine > Serine)	ü	ü
441762	C	T	Genic	mgtE	440888..442270	MB0369	POSSIBLE Mg2+ TRANSPORT TRANSMEMBRANE PROTEIN MGTE	3	N (Alanine > Valine)	ü	ü
446432	T	C	Genic		446331..447542	MB0375C	Hypothetical protein	10	N (Serine > Glycine)	ü	ü
449922	T	C	Genic		449647..450402	MB0379C	Hypothetical protein	10	N (Serine > Glycine)	ü	ü
467343	C	T	Genic		464428..467685	MB0393	PROBABLE TRANSCRIPTIONAL REGULATORY PROTEIN (PROBABLY LUXR/U HPA-FAMILY)	9	S (Arginine > Arginine)	ü	ü
467402	C	A	Genic		464428..467685	MB0393	PROBABLE TRANSCRIPTIONAL REGULATORY PROTEIN (PROBABLY LUXR/U HPA-FAMILY)	9	N (Alanine > Aspartate)	ü	ü
467940	C	T	Genic	PPE9	467689..469020	MB0394C	Hypothetical protein	6	N (Alanine > Threonine)	ü	ü
485892	G	T	Genic	fadD30	484995..486752	MB0411	fatty-acid-amp ligase fadd30 (fatty-acid-amp synthetase) (fatty-acid-amp synthase)	1	N (Alanine > Serine)	ü	ü
488897	G	T	Genic	pks6b	488118..490958	MB0413	PROBABLE MEMBRANE BOUND POLYKETIDE SYNTHASE PKS6B [SECOND PART]	1	S (Glycine > Glycine)	ü	ü
490878	G	A	Genic	pks6b	488118..490958	MB0413	PROBABLE MEMBRANE BOUND POLYKETIDE SYNTHASE PKS6B [SECOND PART]	1	N (Valine > Methionine)	ü	ü
495289	C	T	Genic	ackA	494870..496027	MB0417	PROBABLE ACETATE KINASE ACKA (ACETOKINASE)	7	S (Proline > Proline)	ü	ü
502639	T	C	Genic	thiO	502167..503189	MB0423	POSSIBLE THIAMINE BIOSYNTHESIS OXIDOREDUCTASE THIO	7	N (Valine > Alanine)	ü	ü
506321	G	A	Genic	lpqM	506105..507601	MB0427	POSSIBLE LIPOPROTEIN PEPTIDASE LPQM	3	N (Alanine > Threonine)	ü	ü
507929	T	C	Genic		507580..507990	MB0428C	POSSIBLE TRANSMEMBRANE PROTEIN	3	N (Glutamate > Glycine)	ü	ü
519412	T	C	Genic	def	518822..519415	MB0437C	PROBABLE POLYPEPTIDE DEFORMYLASE DEF (PDF) (FORMYLMETHIONINE DEFORMYLASE)	2	N (Threonine > Alanine)	ü	ü
520825	A	G	Genic	sodC	520619..521341	MB0440	periplasmic superoxide dismutase [cu-zn] sodc	0	S (Alanine > Alanine)	ü	ü
532569	C	G	Genic	PPE10	531770..533209	MB0450C	ppe family protein ppe10	6	N (Serine > Threonine)	ü	ü
535413	C	T	Genic	sigK	534852..535415	MB0453C	alternative rna polymerase sigma factor sigk	2	N (Methionine > Isoleucine)	ü	ü
541571	T	C	Genic	mmpL4	539607..542510	MB0458C	PROBABLE CONSERVED TRANSMEMBRANE TRANSPORT PROTEIN MMPL4	3	N (Threonine > Alanine)	ü	ü
544180	C	T	Intergenic							ü	ü
556349	T	C	Genic		555901..557325	MB0474C	PROBABLE TRANSCRIPTIONAL REGULATORY PROTEIN	9	N (Glutamine > Arginine)	ü	ü
559739	C	T	Genic	icl	558546..559832	MB0476	ISOCITRATE LYASE ICL (ISOCITRASE) (ISOCITRATASE)	7	S (Glycine > Glycine)	ü	ü
560172	C	T	Genic	fadB2	559914..560774	MB0477	3-hydroxybutyryl-coa dehydrogenase fadb2 (beta-hydroxybutyryl-coa dehydrogenase) (bhbd)	1	S (Leucine > Leucine)	ü	ü
563962	C	T	Genic		563742..564446	MB0482C	PROBABLE TRANSCRIPTIONAL REGULATORY PROTEIN (POSSIBLY TETR-FAMILY)	9	N (Glycine > Aspartate)	ü	ü
566174	A	C	Genic		566040..566462	MB0484	PROBABLE TRANSCRIPTIONAL REGULATORY PROTEIN	9	S (Glycine > Glycine)	ü	ü
580695	T	C	Genic	senX3	580370..581602	MB0500	PUTATIVE TWO COMPONENT SENSOR HISTIDINE KINASE SENX3	9	N (Phenylalanine > Serine)	ü	ü
582011	G	A	Genic	regX3	581960..582643	MB0501	TWO COMPONENT SENSORY TRANSDUCTION PROTEIN REGX3 (TRANSCRIPTIONAL REGULATORY PROTEIN) (PROBABLY LUXR-FAMILY)	9	N (Alanine > Threonine)	ü	ü
589127	G	T	Genic		588528..589460	MB0508	PROBABLE CONSERVED TRANSMEMBRANE PROTEIN	3	S (Alanine > Alanine)	×	ü
593210	C	A	Genic	galE2	592805..593935	MB0513	POSSIBLE UDP-GLUCOSE 4-EPIMERASE GALE2 (GALACTOWALDENASE) (UDP-GALACTOSE 4-EPIMERASE) (URIDINE DIPHOSPHATE GALACTOSE 4-EPIMERASE) (URIDINE DIPHOSPHO-GALACTOSE 4-EPIMERASE)	7	S (Arginine > Arginine)	ü	ü
593771	C	T	Genic	galE2	592805..593935	MB0513	POSSIBLE UDP-GLUCOSE 4-EPIMERASE GALE2 (GALACTOWALDENASE) (UDP-GALACTOSE 4-EPIMERASE) (URIDINE DIPHOSPHATE GALACTOSE 4-EPIMERASE) (URIDINE DIPHOSPHO-GALACTOSE 4-EPIMERASE)	7	N (Glutamine > Termination [amber])	×	ü
598704	C	G	Genic	mmpL2	598350..601256	MB0519	PROBABLE CONSERVED TRANSMEMBRANE TRANSPORT PROTEIN MMPL2	3	N (Histidine > Aspartate)	ü	ü
607367	C	G	Genic		607300..607599	MB0527	POSSIBLE TRANSMEMBRANE PROTEIN	3	N (Alanine > Glycine)	ü	ü
611077	A	G	Genic		609897..611207	MB0530	POSSIBLE MEMBRANE ACYLTRANSFERASE	7	N (Aspartate > Glycine)	ü	ü
622386	C	G	Genic		622057..623274	MB0543	Hypothetical protein	10	S (Serine > Serine)	ü	ü
644245	C	G	Genic		644132..645736	MB0567	Hypothetical protein	10	S (Arginine > Arginine)	ü	ü
644562	T	C	Genic		644132..645736	MB0567	Hypothetical protein	10	N (Isoleucine > Threonine)	ü	ü
649910	T	C	Genic	mgta	649779..650915	MB0572	mannosyltransferase mgta	1	S (Aspartate > Aspartate)	ü	ü
661051	G	A	Genic	cyp135B1	660693..662111	MB0583	POSSIBLE CYTOCHROME P450 135B1 CYP135B1	7	N (Glycine > Glutamate)	ü	ü
665287	G	T	Genic		664729..666060	MB0586C	Hypothetical protein	10	N (Phenylalanine > Leucine)	ü	ü
680416	C	T	Intergenic							ü	ü
683955	G	T	Genic		683128..685515	MB0600C	PROBABLE CONSERVED INTEGRAL MEMBRANE PROTEIN	3	S (Arginine > Arginine)	ü	ü
684207	T	C	Genic		683128..685515	MB0600C	PROBABLE CONSERVED INTEGRAL MEMBRANE PROTEIN	3	N (Isoleucine > Valine)	ü	ü
685069	T	C	Genic		683128..685515	MB0600C	PROBABLE CONSERVED INTEGRAL MEMBRANE PROTEIN	3	N (Isoleucione > Methionine)	ü	ü
693833	T	C	Genic	lprL	693269..693835	MB0609	POSSIBLE MCE-FAMILY LIPOPROTEIN LPRL (MCE-FAMILY LIPOPROTEIN MCE2E)	3	N (Termination [ochre] > Glutamine)	ü	ü
699100	T	C	Intergenic							ü	ü
701329	G	C	Genic		701101..701412	MB0619	POSSIBLE EXPORTED PROTEIN	3	N (Alanine > Proline)	×	ü
701386	A	G	Genic		701101..701412	MB0619	POSSIBLE EXPORTED PROTEIN	3	N (Lysine > Glutamate)	×	ü
702188	C	T	Genic	lpqO	701484..702434	MB0620	PROBABLE CONSERVED LIPOPROTEIN LPQO	3	S (Threonine > Threonine)	ü	ü
712319	T	C	Genic	vapc29	712251..712652	MB0634	possible toxin vapc29. contains pin domain	10	S (Alanine > Alanine)	ü	ü
713327	G	C	Genic	galT	712781..713965	MB0635	probable galactose-1-phosphate uridyltransferase galtb [second part]	7	N (Glycine > Arginine)	ü	ü
723170	G	A	Genic	recBb	722975..723562	MB0646C	PROBABLE EXONUCLEASE V (BETA CHAIN) RECBB [SECOND PART] (EXODEOXYRIBONUCLEASE V BETA CHAIN) (EXODEOXYRIBONUCLEASE V POLYPEPTIDE)	2	S (Phenylalanine > Phenylalanine)	ü	ü
724718	C	T	Genic	recBa	723565..726258	MB0647C	PROBABLE EXONUCLEASE V (BETA CHAIN) RECBA [FIRST PART] (EXODEOXYRIBONUCLEASE V BETA CHAIN) (EXODEOXYRIBONUCLEASE V POLYPEPTIDE)	2	N (Arginine > Histidine)	×	ü
726979	A	G	Genic	recC	726258..729551	MB0648C	PROBABLE EXONUCLEASE V (GAMMA CHAIN) RECC (EXODEOXYRIBONUCLEASE V GAMMA CHAIN) (EXODEOXYRIBONUCLEASE V POLYPEPTIDE)	2	N (Leucine > Proline)	×	ü
729974	C	T	Genic	echA3	729828..730523	MB0649C	PROBABLE ENOYL-COA HYDRATASE ECHA3 (ENOYL HYDRASE) (UNSATURATED ACYL-COA HYDRATASE) (CROTONASE)	1	N (Valine > Methionine)	ü	×
739093	C	T	Genic	mmaA3	738504..739385	MB0662C	METHOXY MYCOLIC ACID SYNTHASE 3 MMAA3 (METHYL MYCOLIC ACID SYNTHASE 3) (MMA3) (HYDROXY MYCOLIC ACID SYNTHASE)	1	N (Glycine > Aspartate)	ü	ü
765344	G	C	Genic	rpoC	765139..769089	MB0687	DNA-DIRECTED RNA POLYMERASE (BETA' CHAIN) RPOC (TRANSCRIPTASE BETA' CHAIN) (RNA POLYMERASE BETA' SUBUNIT)	2	N (Arginine > Proline)	ü	ü
783337	C	T	Genic	rpsL	783329..783703	MB0701	30s ribosomal protein s12 rpsl	2	S (Threonine > Threonine)	ü	ü
804997	T	C	Genic	rplB	804350..805192	MB0724	50s ribosomal protein l2 rplb	2	S (Glycine > Glycine)	ü	ü
808452	T	C	Genic	atsAa	808157..808603	MB0731	POSSIBLE ARYLSULFATASE ATSAa [FIRST PART] (ARYL-SULFATE SULPHOHYDROLASE) (ARYLSULPHATASE)	7	N (Valine > Alanine)	ü	ü
808601	T	G	Genic	atsAa	808157..808603	MB0731	POSSIBLE ARYLSULFATASE ATSAa [FIRST PART] (ARYL-SULFATE SULPHOHYDROLASE) (ARYLSULPHATASE)	7	N (Termination [ochre] > Glutamate)	ü	ü
811737	C	A	Intergenic							ü	ü
812709	G	A	Genic		811768..812709	MB0734	PROBABLE CONSERVED TRANSMEMBRANE PROTEIN	3	S (Termination [amber] > Termination [ochre])	ü	ü
824644	T	C	Genic	xylB	823329..824675	MB0750	POSSIBLE D-XYLULOSE KINASE XYLB (XYLULOKINASE) (XYLULOSE KINASE)	7	N (Phenylalanine > Serine)	ü	ü
828003	C	G	Genic	adk	827944..828489	MB0754	adenylate kinase adk (atp-amp transphosphorylase)	3	S (Leucine > Leucine)	ü	ü
836836	T	A	Intergenic							ü	ü
837199	C	T	Genic		836978..837505	MB0766	Hypothetical protein	10	S (Valine > Valine)	ü	ü
843684	C	G	Genic	vapc31	843418..843846	MB0770	possible toxin vapc31. contains pin domain	10	S (Leucine > Leucine)	ü	ü
843685	A	G	Genic	vapc32	843418..843846	MB0770	possible toxin vapc31. contains pin domain	10	N (Methionine > Valine)	ü	ü
844640	A	C	Genic	mmsB	844537..845421	MB0773C	PROBABLE 3-HYDROXYISOBUTYRATE DEHYDROGENASE MMSB (HIBADH)	7	N (Leucine > Arginine)	ü	ü
846819	C	A	Genic	mmsA	846611..848143	MB0775C	PROBABLE METHYLMALONATE-SEMIALDEHYDE DEHYDROGENASE MMSA (METHYLMALONIC ACID SEMIALDEHYDE DEHYDROGENASE) (MMSDH)	7	N (Glycine > Valine)	ü	ü
851823	G	A	Genic	PPE12	850293..852230	MB0777C	ppe family protein ppe12	6	S (Alanine > Alanine)	ü	ü
857746	C	T	Genic	adhB	856888..858015	MB0784C	possible zinc-containing alcohol dehydrogenase nad dependent adhb	7	S (Proline > Proline)	ü	ü
865821	G	T	Genic		865445..866332	MB0793	PROBABLE DEHYDROGENASE/REDUCTASE	7	N (Glycine > Valine)	ü	ü
866706	C	T	Genic		866329..866763	MB0794	POSSIBLE 4-CARBOXYMUCONOLACTONE DECARBOXYLASE (CMD)	7	N (Proline > Leucine)	ü	ü
870116	G	T	Genic		869629..870540	MB0797C	PROBABLE CONSERVED EXPORTED PROTEIN	3	N (Alanine > Aspartate)	ü	ü
874620	A	G	Genic	cyp126	873620..874864	MB0801	POSSIBLE CYTOCHROME P450 126 CYP126	7	N (Aspartate > Glycine)	ü	ü
905912	C	G	Genic		905735..905917	MB0833C	Hypothetical protein	10	S (Glycine > Glycine)	ü	ü
917259	C	A	Intergenic							ü	ü
920661	T	C	Genic		920464..921519	MB0849	Hypothetical protein	10	S (Arginine > Arginine)	ü	ü
920753	G	A	Genic		920464..921519	MB0849	Hypothetical protein	10	N (Glycine > Glutamate)	ü	ü
941068	A	C	Genic		940143..941147	MB0866	PROBABLE DEHYDROGENASE	7	N (Aspartate > Alanine)	ü	ü
941645	G	C	Genic	narL	941211..941861	MB0867C	POSSIBLE NITRATE/NITRITE RESPONSE TRANSCRIPTIONAL REGULATORY PROTEIN NARL	9	N (Proline > Alanine)	ü	ü
943719	G	A	Genic		943435..944949	MB0869C	PROBABLE OXIDASE	7	N (Histidine > Tyrosine)	ü	ü
946102	G	T	Genic	cysK2	945693..946811	MB0871	POSSIBLE CYSTEINE SYNTHASE CYSK2 (O-ACETYLSERINE SULFHYDRYLASE) (O-ACETYLSERINE (THIOL)-LYASE) (CSASE)	7	N (Glycine > Valine)	ü	ü
947713	C	T	Genic		946811..948070	MB0872	PROBABLE CONSERVED INTEGRAL MEMBRANE TRANSPORT PROTEIN	3	N (Asparagine > Asparagine)	ü	ü
948022	T	C	Genic		946811..948070	MB0872	PROBABLE CONSERVED INTEGRAL MEMBRANE TRANSPORT PROTEIN	3	S (Phenylalanine > Phenylalanine)	ü	ü
948974	A	C	Genic		948396..949223	MB0874C	probable short-chain type dehydrogenase/reductase	7	N (Phenylalanine > Valine)	ü	ü
962642	C	G	Genic		961043..963313	MB0885C	Hypothetical protein	10	N (Leucine > Phenylalanine)	ü	ü
965399	C	T	Intergenic							ü	ü
967989	T	C	Genic		967804..968193	MB0894	POSSIBLE CONSERVED INTEGRAL MEMBRANE PROTEIN	3	N (Serine > Glycine)	ü	ü
974604	G	A	Genic		974272..974760	MB0899C	POSSIBLE CONSERVED EXPORTED PROTEIN	3	S (Leucine > Leucine)	ü	ü
976327	C	T	Genic		974757..976403	MB0900C	POSSIBLE CONSERVED TRANSMEMBRANE PROTEIN	3	N (Glycine > Aspartate)	ü	ü
983927	C	T	Genic		983227..984249	MB0909	Hypothetical protein	10	S (Threonine > Threonine)	ü	ü
998183	C	G	Intergenic							ü	ü
1018494	A	G	Genic		1017683..1019191	MB0937C	POSSIBLE DIOXYGENASE	7	N (Leucine > Proline)	ü	ü
1031685	C	G	Genic	mntH	1031044..1033098	MB0948C	Hypothetical protein	3	N (Alanine > Proline)	ü	ü
1040393	T	C	Intergenic							ü	ü
1048294	T	C	Genic	ligd	1046603..1048882	MB0963	atp dependent dna ligase ligd (atp dependent polydeoxyribonucleotide synthase) (thermostable dna ligase) (atp dependent polynucleotide ligase) (sealase) (dna repair enzyme) (dna joinase)	7	N (Leucine > Leucine)	ü	ü
1065282	T	C	Genic		1064581..1065429	MB0978C	POSSIBLE OXIDOREDUCTASE	7	N (Threonine > Alanine)	ü	ü
1075793	C	T	Genic		1075764..1076564	MB0988C	Hypothetical protein	10	N (Glycine > Serine)	ü	ü
1101526	C	A	Genic	mscL	1101504..1101959	MB1011C	POSSIBLE LARGE-CONDUCTANCE ION MECHANOSENSITIVE CHANNEL MSCL	3	N (Arginine > Leucine)	ü	ü
1104019	T	C	Genic		1103021..1104292	MB1013	PROBABLE ADHESION COMPONENT TRANSPORT TRANSMEMBRANE PROTEIN ABC TRANSPORTER	3	S (Glycine > Glycine)	ü	ü
1104291	A	G	Genic		1103021..1104292	MB1013	PROBABLE ADHESION COMPONENT TRANSPORT TRANSMEMBRANE PROTEIN ABC TRANSPORTER	3	N (Termination [amber] > Tryptophan)	ü	ü
1106086	G	A	Genic		1105595..1106755	MB1015	POSSIBLE CONSERVED EXPORTED PROTEIN	3	S (Alanine > Alanine)	ü	ü
1109248	C	T	Genic		1109057..1109650	MB1019C	Hypothetical protein	10	N (Glycine > Serine)	ü	ü
1112738	C	T	Intergenic							ü	ü
1113137	G	A	Genic		1112863..1113939	MB1023	PROBABLE CONSERVED TRANSMEMBRANE PROTEIN	3	N (Glycine > Aspartate)	ü	ü
1124266	G	A	Genic		1124193..1125896	MB1033	Hypothetical protein	16	N (Serine > Asparagine)	ü	ü
1126324	G	A	Genic	metS	1125923..1127482	MB1034C	methionyl-trna synthetase mets (metrs) (methionine--trna ligase)	2	S (Leucine > Leucine)	ü	ü
1137800	G	C	Genic	glmU	1137048..1138535	MB1046C	Probable UDP-N-acetylglucosamine pyrophosphorylase glmU	3	N (Glutamine > Glutamate)	ü	ü
1138057	C	T	Genic	glmU	1137048..1138535	MB1046C	Probable UDP-N-acetylglucosamine pyrophosphorylase glmU	3	N (Glycine > Glutamate)	ü	ü
1139489	T	C	Genic	mfd	1139442..1143146	MB1048	PROBABLE TRANSCRIPTION-REPAIR COUPLING FACTOR MFD (TRCF)	2	S (Leucine > Leucine)	ü	ü
1149836	T	C	Genic	kdpD	1149579..1152161	MB1056C	PROBABLE SENSOR PROTEIN KDPD	9	N (Asparagine > Aspartate)	ü	ü
1151915	G	A	Genic	kdpD	1149579..1152161	MB1056C	PROBABLE SENSOR PROTEIN KDPD	9	N (Proline > Serine)	ü	ü
1152181	T	C	Intergenic							ü	ü
1162423	G	T	Genic	PPE15	1161772..1162947	MB1068C	ppe family protein ppe15	6	N (Asparagine > Lysine)	ü	ü
1166496	A	C	Genic		1166257..1167282	MB1072C	Hypothetical protein	10	N (Cysteine > Glycine)	ü	ü
1168458	G	T	Genic		1168149..1169030	MB1074	Hypothetical protein	16	N (Glycine > Tryptophan)	ü	ü
1172114	C	T	Genic		1171515..1172630	MB1077C	Hypothetical protein	16	N (Alanine > Threonine)	ü	ü
1172521	T	G	Genic		1171515..1172630	MB1077C	Hypothetical protein	16	N (Aspartate > Alanine)	ü	ü
1194220	G	A	Genic		1193898..1195661	MB1098C	Hypothetical protein	10	N (Proline > Leucine)	ü	ü
1197896	C	T	Genic		1197667..1198503	MB1101	PROBABLE CONSERVED TRANSMEMBRANE PROTEIN	3	N (Alanine > Valine)	ü	ü
1199529	G	A	Intergenic							×	ü
1199530	A	C	Intergenic							×	ü
1206896	A	G	Genic	greA	1206692..1207186	MB1109C	PROBABLE TRANSCRIPTION ELONGATION FACTOR GREA (Transcript cleavage factor greA)	2	N (Asparagine > Asparagine)	ü	ü
1216485	C	A	Genic	PE10	1216373..1216540	MB1118	pe family protein pe10	6	N (Threonine > Asparagine)	ü	ü
1230143	A	C	Genic		1230083..1230784	MB1130	Hypothetical protein	10	N (Threonine > Proline)	ü	ü
1230875	G	T	Genic		1230791..1231819	MB1131C	Hypothetical protein	3	N (Aspartate > Glutamate)	ü	ü
1237056	C	T	Genic		1236856..1237494	MB1139C	Hypothetical protein	10	N (Alanine > Threonine)	ü	ü
1244746	G	C	Genic		1244409..1244903	MB1151C	Hypothetical protein	10	N (Alanine > Glycine)	ü	ü
1259250	T	C	Genic		1258724..1260454	MB1163	Hypothetical protein	3	N (Methionine > Threonine)	ü	ü
1277008	G	T	Intergenic							ü	ü
1283050	C	T	Genic		1282829..1283272	MB1186	possible pyridoxamine 5'-phosphate oxidase (pnp/pmp oxidase) (pyridoxinephosphate oxidase) (pnpox) (pyridoxine 5' phosphate oxidase)	10	S (Aspartate > Aspartate)	ü	ü
1294514	C	T	Genic	narJ	1294198..1294803	MB1195	PROBABLE RESPIRATORY NITRATE REDUCTASE (DELTA CHAIN) NARJ	7	N (Proline > Leucine)	ü	×
1295798	T	C	Genic	typA	1295568..1297454	MB1197	POSSIBLE GTP-BINDING TRANSLATION ELONGATION FACTOR TYPA (TYROSINE PHOSPHORYLATED PROTEIN A) (GTP-BINDING PROTEIN)	2	S (Aspartate > Aspartate)	ü	ü
1319269	G	C	Genic	pks3	1315003..1321260	MB1213	probable polyketide beta-ketoacyl synthase pks4	1	N (Alanine > Proline)	ü	ü
1335092	T	C	Genic		1334258..1335136	MB1222	hypothetical protein	10	S (Leucine > Leucine)	×	ü
1340109	C	A	Intergenic							ü	ü
1346016	G	A	Genic	dapd	1345491..1346444	MB1233C	tetrahydrodipicolinate n-succinyltransferase dapd	7	S (Tyrosine > Tyrosine)	ü	ü
1347503	G	A	Genic	dapE	1346535..1347599	MB1234	PROBABLE SUCCINYL-DIAMINOPIMELATE DESUCCINYLASE DAPE	7	S (Proline > Proline)	ü	ü
1355918	A	C	Genic	glga	1355773..1356936	MB1244C		7	N (Leucine > Tryptophan)	ü	ü
1362645	T	C	Genic		1361425..1363071	MB1249C	PROBABLE TETRONASIN-TRANSPORT INTEGRAL MEMBRANE PROTEIN ABC TRANSPORTER	3	N (Threonine > Alanine)	ü	ü
1364293	C	G	Genic		1363993..1364631	MB1251C	PROBABLE TRANSCRIPTIONAL REGULATORY PROTEIN	9	N (Tryptophan > Cysteine)	ü	ü
1366231	A	C	Genic	sigE	1365683..1366456	MB1253	ALTERNATIVE RNA POLYMERASE SIGMA FACTOR SIGE	2	S (Glycine > Glycine)	ü	ü
1372878	C	A	Intergenic							ü	ü
1383731	C	T	Genic	corA	1383214..1384314	MB1271C	POSSIBLE MEGNESIUM AND COBALT TRANSPORT TRANSMEMBRANE PROTEIN CORA	3	N (Arginine > Histidine)	ü	ü
1412824	T	C	Genic	pknH1	1412224..1414014	MB1297C	Hypothetical protein	9	S (Arginine > Arginine)	ü	ü
1412828	T	A	Genic	pknH1	1412224..1414014	MB1297C	Hypothetical protein	9	N (Asparagine > Isoleucine)	ü	ü
1412893	T	A	Genic	pknH1	1412224..1414014	MB1297C	Hypothetical protein	9	N (Leucine > Phenylalanine)	ü	ü
1421904	T	C	Genic	lprA	1421569..1422303	MB1301C	possible lipoprotein lrpa	3	N (Threonine > Alanine)	ü	ü
1442194	T	G	Genic	cysN	1441462..1443306	MB1317	PROBABLE BIFUNCTIONAL ENZYME CYSN/CYSC: SULFATE ADENYLTRANSFERASE (SUBUNIT 1) + ADENYLYLSULFATE KINASE	7	N (Leucine > Valine)	ü	ü
1442493	T	C	Genic	cysN	1441462..1443306	MB1317	PROBABLE BIFUNCTIONAL ENZYME CYSN/CYSC: SULFATE ADENYLTRANSFERASE (SUBUNIT 1) + ADENYLYLSULFATE KINASE	7	S (Arginine > Arginine)	ü	ü
1457665	C	G	Genic	rpmE	1457621..1457863	MB1330	50s ribosomal protein l31 rpme	2	S (Valine > Valine)	ü	ü
1459384	C	G	Genic	hemK	1459023..1460000	MB1332	PROBABLE HEMK PROTEIN HOMOLOG HEMK	7	N (Alanine > Glycine)	ü	ü
1464678	C	G	Genic	atpH	1464301..1465641	MB1339	PROBABLE ATP SYNTHASE DELTA CHAIN ATPH	7	S (Valine > Valine)	ü	ü
1481327	T	C	Genic	alkAa	1481326..1481562	MB1351C	PUTATIVE ADA REGULATORY PROTEIN ALKAa [FIRST PART] (Regulatory protein of adaptive response) : Methylated-DNA---protein-cystein methyltransferse (O-6-methylguanine-DNA alkyltransferase)	2	N (Termination [amber] > Tryptophan)	ü	ü
1492415	C	T	Intergenic							ü	ü
1501932	T	C	Genic	pncB1	1501657..1503003	MB1365C	nicotinic acid phosphoribosyltransferase pncB1	10	N (Lysine > Glutamate)	ü	ü
1503669	G	T	Genic		1503370..1504026	MB1367	PROBABLE TRANSCRIPTIONAL REGULATORY PROTEIN	9	S (Arginine > Arginine)	ü	ü
1507979	G	T	Genic	murl	1507519..1508334	MB1373	PROBABLE GLUTAMATE RACEMASE MURI	3	N (Arginine > Leucine)	ü	ü
1509487	A	G	Genic	rphA	1509199..1509978	MB1375	PROBABLE RIBONUCLEASE RPHA (Rnase PH) (tRNA nucleotidyltransferase)	2	N (Serine > Glycine)	ü	ü
1527834	G	C	Genic		1527737..1528660	MB1392C	Hypothetical protein	10	N (Threonine > Serine)	ü	ü
1529147	T	G	Genic		1529056..1532535	MB1393	PROBABLE TRANSCRIPTIONAL REGULATORY PROTEIN	9	N (Valine > Glycine)	ü	ü
1533175	A	G	Genic		1532617..1533369	MB1394	PROBABLE TRANSCRIPTIONAL REGULATORY PROTEIN	9	N (Arginine > Glycine)	ü	ü
1535299	T	C	Genic	PPE19	1534887..1536077	MB1396C	ppe family protein ppe19	6	N (Asparagine > Serine)	ü	×
1535303	T	C	Genic	PPE19	1534887..1536077	MB1396C	ppe family protein ppe19	6	N (Threonine > Alanine)	ü	×
1535366	T	G	Genic	PPE19	1534887..1536077	MB1396C	ppe family protein ppe19	6	N (Isoleucine > Leucine)	ü	×
1535448	C	T	Genic	PPE19	1534887..1536077	MB1396C	ppe family protein ppe19	6	S (Glutamine > Glutamine)	ü	×
1535521	G	A	Genic	PPE19	1534887..1536077	MB1396C	ppe family protein ppe19	6	N (Alanine > Valine)	ü	×
1535532	G	A	Genic	PPE19	1534887..1536077	MB1396C	ppe family protein ppe19	6	S (Leucine > Leucine)	ü	×
1537373	T	G	Genic		1537051..1537836	MB1398C	POSSIBLE MEMBRANE PROTEIN	3	N (Asparagine > Threonine)	ü	ü
1541952	A	G	Intergenic							ü	ü
1545547	A	G	Genic		1545400..1545915	MB1405	PROBABLE CONSERVED MEMBRANE PROTEIN	3	N (Isoleucine > Valine)	ü	ü
1546136	A	C	Genic		1545912..1547093	MB1406	Hypothetical protein	10	N (Lysine > Asparagine)	ü	ü
1546212	A	G	Genic		1545912..1547093	MB1406	Hypothetical protein	10	N (Threonine > Alanine)	ü	ü
1549884	C	G	Genic		1548920..1550239	MB1410	Hypothetical protein	10	N (Proline > Arginine)	ü	ü
1553718	T	C	Genic		1552316..1553743	MB1413C	Hypothetical protein	10	N (Histidine > Arginine)	ü	ü
1562499	A	G	Intergenic							ü	ü
1565986	C	G	Genic	gmk	1565489..1566115	MB1424	PROBABLE GUANYLATE KINASE GMK	7	S (Arginine > Arginine)	ü	ü
1568090	G	A	Genic	metK	1567913..1569124	MB1427	PROBABLE S-ADENOSYLMETHIONINE SYNTHETASE METK (MAT) (AdoMet synthetase) (Methionine adenosyltransferase)	7	N (Alanine > Threonine)	ü	ü
1568197	C	T	Genic	metK	1567913..1569124	MB1427	PROBABLE S-ADENOSYLMETHIONINE SYNTHETASE METK (MAT) (AdoMet synthetase) (Methionine adenosyltransferase)	7	S (Cysteine > Cysteine)	ü	ü
1568496	G	A	Genic	metK	1567913..1569124	MB1427	PROBABLE S-ADENOSYLMETHIONINE SYNTHETASE METK (MAT) (AdoMet synthetase) (Methionine adenosyltransferase)	7	N (Arginine > Glutamine)	ü	ü
1576390	G	C	Genic	nlhh	1575566..1576525	MB1434C	probable non lipolytic carboxylesterase nlhh	7	N (Proline > Alanine)	ü	ü
1597853	T	C	Genic		1597597..1598625	MB1457	Hypothetical protein	10	N (Valine > Alanine)	ü	ü
1606873	A	G	Intergenic							ü	ü
1616806	T	C	Genic	tpi	1616301..1617086	MB1473	PROBABLE TRIOSEPHOSPHATE ISOMERASE TPI (TIM)	7	N (Isoleucine > Threonine)	ü	ü
1623500	C	T	Intergenic							ü	ü
1647932	A	T	Genic		1647341..1648147	MB1495	PROBABLE TRANSCRIPTIONAL REGULATORY PROTEIN	9	N (Isoleucine > Phenylalanine)	ü	ü
1648272	C	T	Genic		1648144..1650684	MB1496	Hypothetical protein	10	S (Glycine > Glycine)	ü	ü
1652035	C	T	Genic		1651871..1652671	MB1498	PROBABLE CONSERVED ATP-BINDING PROTEIN ABC TRANSPORTER	3	S (Alanine > Alanine)	ü	ü
1661807	T	G	Intergenic							ü	ü
1661808	T	A	Intergenic							ü	ü
1665441	G	A	Genic	acn	1664370..1667201	MB1511C	probable iron-regulated aconitate hydratase acn (citrate hydro-lyase) (aconitase)	7	S (Aspartate > Aspartate)	ü	ü
1673291	A	G	Genic		1672532..1673539	MB1517	PROBABLE MEMBRANE PROTEIN	3	N (Asparagine > Aspartate)	ü	ü
1687460	C	T	Genic	maze4	1687426..1687728	MB1531	possible antitoxin maze4	16	N (Serine > Leucine)	ü	ü
1692139	C	G	Genic		1692005..1693033	MB1538	PROBABLE GLYCOSYLTRANSFERASE	7	N (Aspartate > Glutamate)	ü	ü
1699758	G	A	Genic		1699450..1700490	MB1547	probable sugar transferase	7	S (Glutamine > Glutamine)	ü	ü
1703195	T	C	Genic	mmpL12	1702711..1706034	MB1549C	PROBABLE CONSERVED TRANSMEMBRANE TRANSPORT PROTEIN MMPL12	3	N (Asparagine > Serine)	ü	ü
1705425	C	T	Genic	mmpL13	1702711..1706034	MB1549C	PROBABLE CONSERVED TRANSMEMBRANE TRANSPORT PROTEIN MMPL12	3	N (Alanine > Threonine)	ü	ü
1712119	C	A	Genic	pks5	1710505..1716831	MB1554C	probable polyketide synthase pks5	1	S (Valine > Valine)	ü	ü
1717086	T	C	Intergenic							ü	ü
1718789	A	G	Genic	fadD24	1717924..1719678	MB1556	probable fatty-acid-amp ligase fadd24 (fatty-acid-amp synthetase) (fatty-acid-amp synthase)	1	N (Aspartate > Glycine)	ü	ü
1720220	A	G	Genic	adh	1719795..1720898	MB1557	Probable alcohol dehydrogenase adh	7	S (Alanine > Alanine)	ü	ü
1720783	C	T	Genic	adh	1719795..1720898	MB1557	Probable alcohol dehydrogenase adh	7	N (Proline > Leucine)	ü	ü
1737568	T	C	Genic	dnaE1	1736116..1739670	MB1574	probable dna polymerase iii (alpha chain) dnae1 (dna nucleotidyltransferase)	2	S (Leucine > Leucine)	ü	ü
1741553	G	A	Genic	PPE21	1739719..1741755	MB1575C	ppe family protein ppe21	6	N (Alanine > Valine)	ü	ü
1745965	A	G	Intergenic							ü	ü
1768034	C	T	Genic	bioD	1767634..1768314	MB1597	dethiobiotin synthetase biod	7	N (Alanine > Valine)	×	ü
1788345	C	A	Genic		1788069..1788827	MB1623	Hypothetical protein	16	N (Leucine > Methionine)	ü	ü
1790296	G	A	Genic	hisD	1789358..1790674	MB1625	Probable histidinol dehydrogenase HisD (HDH)	7	S (Glutamine > Glutamine)	ü	ü
1803035	C	T	Genic	lgt	1802946..1804352	MB1640	Possible prolipoprotein diacylglyceryl transferase Lgt	3	S (Valine > Valine)	ü	ü
1804997	T	C	Intergenic							ü	ü
1806623	T	G	Genic	pykA	1805964..1807382	MB1643	Probable pyruvate kinase pykA	7	N (Aspartate > Glutamate)	ü	ü
1817079	C	T	Genic	cya	1816389..1817645	MB1651C	MEMBRANE-ANCHORED ADENYLYL CYCLASE CYA (ATP PYROPHOSPHATE-LYASE) (ADENYLATE CYCLASE)	7	S (Alanine > Alanine)	ü	ü
1820059	G	A	Genic		1819845..1820336	MB1654C	Hypothetical protein	10	N (Alanine > Valine)	ü	ü
1828062	A	T	Genic	uvrB	1826850..1828946	MB1659	probable excinuclease abc (subunit b-helicase) uvrb	2	N (Threonine > Serine)	ü	ü
1828979	G	C	Genic		1828943..1830358	MB1660	Possible drug efflux membrane protein	3	N (Glutamate > Glutamine)	ü	ü
1833330	A	G	Genic		1832673..1833467	MB1663C	Hypothetical protein	10	S (Asparagine > Asparagine)	ü	ü
1839504	G	T	Genic	lysX	1838292..1841810	MB1667C	lysyl-trna synthetase 2 lysx	2	N (Aspartate > Glutamate)	ü	ü
1842146	G	T	Genic	infC	1842047..1842652	MB1668	PROBABLE INITIATION FACTOR IF-3 INFC	2	N (Alanine > Serine)	ü	ü
1868029	A	G	Genic	pks7	1865099..1871479	MB1689	Probable polyketide synthase pks7	1	S (Threonine > Threonine)	ü	ü
1874306	A	C	Genic	pks8	1871499..1876307	MB1690	Probable polyketide synthase pks8	1	S (Valine > Valine)	ü	ü
1886669	A	G	Genic		1886280..1886672	MB1698	probable membrane protein	3	S (Valine > Valine)	ü	ü
1891206	G	A	Genic		1890852..1891556	MB1703	hypothetical protein	16	N (Aspartate > Asparagine)	×	ü
1894922	G	C	Genic		1894234..1895058	MB1707	Hypothetical protein	16	N (Glycine > Alanine)	ü	ü
1896117	T	C	Intergenic							ü	ü
1915461	G	C	Genic		1915333..1915956	MB1726	nudix hydrolase	10	N (Leucine > Phenylalanine)	ü	ü
1915936	A	G	Genic		1915333..1915956	MB1726	nudix hydrolase	10	N (Threonine > Alanine)	ü	ü
1919330	C	T	Genic		1918881..1919471	MB1729C	Probable catechol-o-methyltransferase	7	N (Glycine > Serine)	ü	ü
1920100	T	C	Genic	cycA	1919536..1921206	MB1730C	PROBABLE D-SERINE/ALANINE/GLYCINE TRANSPORTER PROTEIN CYCA	3	S (Alanine > Alanine)	ü	ü
1920843	C	T	Genic	cycA	1919536..1921206	MB1730C	PROBABLE D-SERINE/ALANINE/GLYCINE TRANSPORTER PROTEIN CYCA	3	N (Glycine > Serine)	ü	ü
1922400	T	G	Genic	PPE22	1921247..1922404	MB1731C	ppe family protein ppe22	6	N (Aspartate > Alanine)	ü	×
1932972	A	G	Genic	fadB3A	1932409..1932972	MB1742	PROBABLE 3-HYDROXYBUTYRYL-COA DEHYDROGENASE FADB3a [FIRST PART] (BETA-HYDROXYBUTYRYL-COA DEHYDROGENASE) (BHBD)	1	N (Termination [opal] > Tryptophan)	ü	ü
1940233	G	A	Genic		1939091..1940338	MB1752	PROBABLE HYDROLASE	7	S (Leucine > Leucine)	ü	ü
1941781	C	G	Genic		1941601..1942986	MB1755	PROBABLE OXIDOREDUCTASE	7	N (Proline > Alanine)	ü	ü
1943084	A	T	Genic		1943019..1943588	MB1756	Hypothetical protein	10	N (Glutamate > Aspartate)	ü	ü
1950588	C	T	Genic		1950580..1950822	MB1763C	Hypothetical protein	10	N (Alanine > Threonine)	ü	ü
1957978	T	G	Intergenic							ü	ü
1958977	A	T	Genic	pknE	1958811..1960511	MB1772	PROBABLE TRANSMEMBRANE SERINE/THREONINE-PROTEIN KINASE PKNE (PROTEIN KINASE E) (STPK E)	9	N (Aspartate > Valine)	ü	ü
1961656	G	A	Genic	idi	1961268..1961798	MB1774C	Probable isopentenyl-diphosphate delta-isomerase IDI (IPP isomerase) (Iso pentenyl pyrophosphate isomerase)	7	N (Serine > Phenylalanine)	ü	ü
1967054	C	A	Genic		1966407..1967138	MB1777	Hypothetical protein	16	S (Arginine > Arginine)	ü	ü
1970742	G	C	Genic		1969428..1970810	MB1780	PROBABLE OXIOREDUCTASE	7	N (Valine > Leucine)	ü	ü
1974835	T	C	Genic		1974780..1976471	MB1783C	Hypothetical protein	10	N (Asparagine > Serine)	ü	ü
1991192	C	T	Intergenic							ü	ü
2002061	A	G	Genic		2001887..2002633	MB1802C	PROBABLE TRANSCRIPTIONAL REGULATORY PROTEIN	9	S (Phenylalanine > Phenylalanine)	×	ü
2007303	C	G	Genic		2006948..2007397	MB1807C	Hypothetical protein	16	N (Arginine > Threonine)	ü	ü
2007634	C	T	Genic		2007553..2009346	MB1808C	possible integral membrane protein	3	S (Serine > Serine)	ü	ü
2012310	C	T	Genic	malQ	2010169..2012343	MB1810C	PROBABLE 4-ALPHA-GLUCANOTRANSFERASE MALQ (Amylomaltase) (Disproportionating enzyme) (D-enzyme)	7	N (Alanine > Threonine)	ü	ü
2016198	C	T	Genic	eccc5	2014124..2018299	MB1812	esx conserved component eccc5. esx-5 type vii secretion system protein.	3	N (Alanine > Valine)	ü	ü
2021640	A	G	Genic	PE18	2021341..2021640	MB1816	pe family protein pe18	6	S (Termination [ochre] > Termination [amber])	ü	ü
2022473	G	T	Genic	PPE26	2021654..2022835	MB1817	ppe family protein ppe26	6	N (Alanine > Serine)	ü	ü
2022481	G	A	Genic	PPE26	2021654..2022835	MB1817	ppe family protein ppe26	6	S (Lysine > Lysine)	ü	ü
2023856	T	C	Genic	PPE27	2023289..2024341	MB1818	ppe family protein ppe27	6	N (Serine > Proline)	×	ü
2024053	G	A	Genic	PPE27	2023289..2024341	MB1818	ppe family protein ppe27	6	S (Proline > Proline)	ü	ü
2024890	T	C	Genic	PE19	2024768..2025067	MB1819	pe family protein pe19	6	S (Proline > Proline)	ü	ü
2027869	G	A	Genic	eccd5	2027104..2028615	MB1823	esx conserved component eccd5. esx-5 type vii secretion system protein. probable membrane protein	3	N (Alanine > Threonine)	ü	ü
2035610	A	G	Genic	PPE28	2034317..2036284	MB1828	ppe family protein ppe28	6	N (Isoleucine > Valine)	ü	ü
2037950	C	T	Genic	PPE29	2036865..2038136	MB1829	ppe family protein ppe29	6	S (Alanine > Alanine)	ü	ü
2044359	T	C	Genic	PPE31	2043250..2044461	MB1836	ppe family protein ppe31	6	S (Proline > Proline)	ü	ü
2049171	A	G	Genic		2049021..2050223	MB1842C	PROBABLE DEHYDROGENASE	7	S (Threonine > Threonine)	ü	ü
2051669	G	A	Genic	erg3	2051385..2052287	MB1844	MEMBRANE-BOUND C-5 STEROL DESATURASE ERG3 (STEROL-C5-DESATURASE)	1	S (Valine > Valine)	ü	ü
2057553	G	A	Intergenic							ü	ü
2059249	G	A	Genic	baca	2057682..2059601	MB1850C	probable drug-transport transmembrane atp-binding protein abc transporter baca	3	N (Alanine > Valine)	ü	ü
2059920	A	G	Genic	ilvG	2059672..2061315	MB1851	Probable Acetolactate synthase ilvG (Acetohydroxy-acid synthase) (ALS)	7	S (Proline > Proline)	ü	ü
2063757	G	T	Intergenic							ü	ü
2069092	T	C	Genic		2068816..2069310	MB1860	Hypothetical protein	10	N (Cysteine > Arginine)	ü	ü
2075405	C	T	Genic	lipz	2074591..2075457	MB1865	Probable hydrolase	7	N (Alanine > Valine)	ü	ü
2090123	A	G	Genic	blar	2089837..2090787	MB1876C	possible sensor-transducer protein blar	3	N (Valine > Alanine)	ü	ü
2096725	C	G	Genic	ndh	2096270..2097661	MB1885C	PROBABLE NADH DEHYDROGENASE NDH	7	N (Glycine > Arginine)	ü	ü
2096812	A	G	Genic	ndh	2096270..2097661	MB1885C	PROBABLE NADH DEHYDROGENASE NDH	7	N (Tryptophan > Arginine)	ü	ü
2099043	T	C	Genic		2098764..2099441	MB1887C	POSSIBLE OXIDOREDUCTASE	7	S (Alanine > Alanine)	ü	ü
2099097	C	T	Genic		2098764..2099441	MB1887C	POSSIBLE OXIDOREDUCTASE	7	S (Valine > Valine)	ü	ü
2109357	T	C	Genic		2107759..2110095	MB1897	Hypothetical protein	1	S (Histidine > Histidine)	ü	ü
2113827	A	G	Genic		2111966..2114065	MB1899	Hypothetical protein	10	N (Aspartate > Glycine)	ü	ü
2115305	A	G	Genic		2114079..2115314	MB1900C	Probable reductase	7	N (Serine > Proline)	ü	ü
2118096	A	G	Genic		2117793..2118230	MB1904	Hypothetical protein	10	N (Asparagine > Aspartate)	ü	ü
2123464	A	G	Genic	glnA3	2122642..2123994	MB1910	PROBABLE GLUTAMATE SYNTHETASE GLNA3 (GLUTAMINE SYNTHASE) (GS-L)	7	N (Threonine > Alanine)	ü	ü
2130085	A	G	Genic	fbpB	2129525..2130502	MB1918C	secreted antigen 85-B fbpB (85B) (antigen 85 complex B) (Mycolyl transferase 85B) (Fibronectin-binding protein B) (Extra cellular alpha-antigen)	1	N (Phenylalanine > Leucine)	ü	ü
2131254	A	G	Genic		2130893..2132035	MB1919	Hypothetical protein	16	N (Tyrosine > Cysteine)	ü	ü
2137016	T	G	Intergenic							×	ü
2137017	A	G	Intergenic							×	ü
2139349	T	C	Genic		2139096..2139527	MB1932C	Hypothetical protein	10	N (Aspartate > Glycine)	ü	ü
2141815	T	C	Genic	lipJ	2140935..2142323	MB1935C	PROBABLE LIGNIN PEROXIDASE LIPJ	7	N (Glutamine > Arginine)	ü	ü
2145868	T	C	Genic		2145644..2146075	MB1939	Hypothetical protein	10	S (Aspartate > Aspartate)	ü	ü
2151155	G	A	Genic	furA	2150839..2151202	MB1944C	Ferric uptake regulation protein FurA (fur)	9	N (Alanine > Valine)	ü	ü
2153899	C	T	Genic		2153881..2154633	MB1948	Hypothetical protein	10	N (Arginine > Cysteine)	ü	ü
2164363	A	G	Genic	PPE35b	2163693..2164697	MB1952C	PPE FAMILY PROTEIN	6	N (Isoleucine > Threonine)	ü	ü
2164965	C	A	Genic	PPE35a	2164780..2166657	MB1953C	PPE FAMILY PROTEIN	6	N (Valine > Phenylalanine)	ü	ü
2191966	T	C	Genic		2191388..2191978	MB1979C	Hypothetical protein	10	N (Threonine > Alanine)	ü	ü
2191967	A	C	Genic		2191388..2191978	MB1979C	Hypothetical protein	10	N (Aspartate > Glutamate)	ü	ü
2193220	A	G	Genic		2192033..2193397	MB1980	Hypothetical protein	5	S (Threonine > Threonine)	ü	ü
2193304	G	A	Genic		2192033..2193397	MB1980	Hypothetical protein	5	S (Proline > Proline)	ü	ü
2193307	G	A	Genic		2192033..2193397	MB1980	Hypothetical protein	5	S (Proline > Proline)	ü	ü
2193308	G	C	Genic		2192033..2193397	MB1980	Hypothetical protein	5	N (Alanine > Proline)	ü	ü
2193310	C	A	Genic		2192033..2193397	MB1980	Hypothetical protein	5	N (Alanine > Proline)	ü	ü
2193314	T	C	Genic		2192033..2193397	MB1980	Hypothetical protein	5	S (Leucine > Leucine)	ü	ü
2193316	G	C	Genic		2192033..2193397	MB1980	Hypothetical protein	5	S (Leucine > Leucine)	ü	ü
2193322	T	C	Genic		2192033..2193397	MB1980	Hypothetical protein	5	S (Histidine > Histidine)	ü	ü
2193331	A	G	Genic		2192033..2193397	MB1980	Hypothetical protein	5	S (Proline > Proline)	ü	ü
2193334	C	A	Genic		2192033..2193397	MB1980	Hypothetical protein	5	S (Arginine > Arginine)	ü	ü
2193337	C	A	Genic		2192033..2193397	MB1980	Hypothetical protein	5	S (Isoleucine > Isoleucine)	ü	ü
2223898	A	C	Genic	ctpF	2223485..2226202	MB2020	PROBABLE METAL CATION TRANSPORTER P-TYPE ATPASE A CTPF	3	N (Glutamate > Aspartate)	ü	ü
2231231	G	A	Genic	fabG3	2230986..2231768	MB2025	POSSIBLE 20-BETA-HYDROXYSTEROID DEHYDROGENASE FABG3 (Cortisone reductase) (®-20-hydroxysteroid dehydrogenase)	1	S (Leucine > Leucine)	ü	ü
2237547	G	A	Genic	ostB1	2235328..2239311	MB2029	PROBABLE TREHALOSE-6-PHOSPHATE PHOSPHATASE OSTB1 (TREHALOSE-PHOSPHATASE) (TPP)	0	S (Alanine > Alanine)	ü	ü
2239061	C	T	Genic	ostB1	2235328..2239311	MB2029	PROBABLE TREHALOSE-6-PHOSPHATE PHOSPHATASE OSTB1 (TREHALOSE-PHOSPHATASE) (TPP)	0	N (Proline > Leucine)	ü	ü
2253148	T	C	Genic		2252666..2253562	MB2048C	Hypothetical protein	16	N (Lysine > Glutamate)	ü	ü
2257546	C	A	Genic		2253746..2258566	MB2049C	Hypothetical protein	10	N (Valine > Phenylalanine)	ü	ü
2260145	G	A	Intergenic							ü	ü
2275806	A	G	Genic		2274851..2276170	MB2067C	Probable sugar-binding lipoprotein	3	N (Valine > Alanine)	ü	ü
2283200	A	G	Genic	pks12	2282855..2295310	MB2074C	polyketide synthase pks12	1	S (Arginine > Arginine)	ü	ü
2283218	C	G	Genic	pks12	2282855..2295310	MB2074C	polyketide synthase pks12	1	N (Leucine > Leucine)	ü	ü
2283220	A	G	Genic	pks12	2282855..2295310	MB2074C	polyketide synthase pks12	1	N (Leucine > Leucine)	ü	ü
2283227	A	G	Genic	pks12	2282855..2295310	MB2074C	polyketide synthase pks12	1	S (Phenylalanine > Phenylalanine)	ü	ü
2283235	G	A	Genic	pks12	2282855..2295310	MB2074C	polyketide synthase pks12	1	S (Leucine > Leucine)	ü	ü
2283236	G	C	Genic	pks12	2282855..2295310	MB2074C	polyketide synthase pks12	1	N (Aspartate > Glutamate)	ü	ü
2283350	C	T	Genic	pks12	2282855..2295310	MB2074C	polyketide synthase pks12	1	S (Glycine > Glycine)	ü	ü
2283353	G	T	Genic	pks12	2282855..2295310	MB2074C	polyketide synthase pks12	1	N (Histidine > Glutamate)	ü	ü
2283355	G	C	Genic	pks12	2282855..2295310	MB2074C	polyketide synthase pks12	1	N (Histidine > Glutamate)	ü	ü
2283362	A	T	Genic	pks12	2282855..2295310	MB2074C	polyketide synthase pks12	1	N (Histidine > Glutamine)	ü	ü
2283366	G	A	Genic	pks12	2282855..2295310	MB2074C	polyketide synthase pks12	1	N (Alanine > Leucine)	ü	ü
2283367	C	G	Genic	pks12	2282855..2295310	MB2074C	polyketide synthase pks12	1	N (Alanine > Leucine)	ü	ü
2283368	G	C	Genic	pks12	2282855..2295310	MB2074C	polyketide synthase pks12	1	S (Leucine > Leucine)	ü	ü
2283371	C	A	Genic	pks12	2282855..2295310	MB2074C	polyketide synthase pks12	1	S (Alanine > Alanine)	ü	ü
2286027	G	A	Genic	pks12	2282855..2295310	MB2074C	polyketide synthase pks12	1	N (Proline > Leucine)	ü	ü
2286419	G	T	Genic	pks12	2282855..2295310	MB2074C	polyketide synthase pks12	1	N (Serine > Arginine)	ü	ü
2286517	T	C	Genic	pks12	2282855..2295310	MB2074C	polyketide synthase pks12	1	N (Serine > Glycine)	ü	ü
2307016	G	A	Genic	cobN	2305493..2309077	MB2088C	cobalamine biosynthesis protein cobn	7	N (Arginine > Cysteine)	ü	ü
2315137	G	A	Intergenic							ü	ü
2333994	T	C	Genic		2333648..2334808	MB2117	probable 5'-3' exonuclease	2	N (Isoleucine > Threonine)	ü	ü
2339770	A	G	Genic	pafc	2339619..2340569	MB2122C	proteasome accessory factor c pafc	10	N (Valine > Alanine)	ü	ü
2358298	T	C	Genic		2357466..2358659	MB2137	Probable integral membrane protein	3	N (Leucine > Serine)	ü	ü
2369845	C	A	Genic	metH	2367298..2370876	MB2148C	5-methyltetrahydrofolate-homocystein methyltransferase meth (methionine synthase, vitamin-b12 dependent isozyme) (ms)	7	S (Leucine > Leucine)	ü	ü
2378324	C	T	Genic		2378220..2378450	MB2156	Hypothetical protein	10	S (Arginine > Arginine)	ü	ü
2381437	C	A	Genic		2380817..2381647	MB2160C	Possible conserved transmembrane protein	3	N (Valine > Leucine)	ü	ü
2383261	A	G	Intergenic							ü	ü
2383631	C	T	Genic	pyrD	2383529..2384602	MB2163	probable dihydroorotate dehydrogenase pyrd	7	N (Arginine > Cysteine)	ü	ü
2386899	C	T	Intergenic							ü	ü
2387427	G	A	Genic	pare2	2387118..2387435	MB2166C	possible toxin pare2	16	S (Arginine > Arginine)	ü	ü
2409786	A	G	Intergenic							ü	ü
2412437	G	A	Genic		2411887..2413041	MB2188C	PROBABLE CONSERVED PROLINE RICH MEMBRANE PROTEIN	3	N (Alanine > Valine)	ü	ü
2418267	G	A	Intergenic							ü	ü
2428397	C	A	Genic		2428031..2428774	MB2204C	1-acylglycerol-3-phosphate O-acyltransferase	10	S (Glycine > Glycine)	ü	ü
2447142	G	A	Genic		2446791..2447210	MB2222C	Possible conserved integral membrane protein	3	S (Glycine > Glycine)	×	ü
2454895	C	A	Intergenic							ü	ü
2462555	T	C	Genic	pepB	2461896..2463443	MB2236	Probable aminopeptidase PepB	7	S (Serine > Serine)	ü	ü
2467071	C	G	Genic	dlat	2465523..2467184	MB2238	dlat, dihydrolipoamide acyltransferase, e2 component of pyruvate dehydrogenase	7	N (Leucine > Valine)	ü	ü
2478039	C	A	Genic		2477395..2478957	MB2247C	Probable exported protease	3	N (Alanine > Serine)	ü	ü
2479007	C	T	Intergenic							ü	ü
2482481	A	G	Genic		2482390..2483931	MB2250	Hypothetical protein	10	N (Aspartate > Glycine)	ü	ü
2493203	A	G	Genic		2493048..2493815	MB2261	Hypothetical protein	10	S (Glycine > Glycine)	ü	ü
2497022	C	G	Genic	aceE	2496098..2498803	MB2265	pyruvate dehydrogenase e1 component acee (pyruvate decarboxylase) (pyruvate dehydrogenase) (pyruvic dehydrogenase)	7	N (Arginine > Glycine)	ü	ü
2499949	G	A	Genic		2498863..2500107	MB2266	Hypothetical protein	10	N (Alanine > Threonine)	ü	ü
2506199	A	C	Genic		2505831..2506646	MB2272	Hypothetical protein	10	N (Glutamate > Aspartate)	ü	ü
2508626	G	T	Genic		2508259..2508828	MB2274C	Possible transcriptional regulatory protein	9	N (Alanine > Aspartate)	ü	ü
2512772	A	G	Intergenic							ü	ü
2513801	C	A	Genic		2513477..2514295	MB2281C	Hypothetical protein	10	S (Arginine > Arginine)	ü	ü
2520576	C	G	Genic		2519937..2521715	MB2287C	conserved hypothetical proline rich protein	10	S (Proline > Proline)	ü	ü
2524942	G	A	Intergenic							ü	ü
2525397	C	T	Genic		2525009..2526175	MB2290C	hypothetical protein	10	N (Arginine > Histidine)	×	ü
2527035	G	A	Genic	cyp128	2526172..2527641	MB2291C	PROBABLE CYTOCHROME P450 128 CYP128	7	N (Leucine > Phenylalanine)	ü	ü
2528517	T	C	Genic	lppN	2528063..2528590	MB2293	Probable lipoprotein lppN	3	N (Glutamate > Glycine)	ü	ü
2529413	G	C	Genic		2529102..2529470	MB2295	probable conserved transmembrane protein	3	S (Leucine > Leucine)	ü	ü
2531029	A	C	Genic		2530248..2531117	MB2298	Hypothetical protein	10	N (Glutamate > Alanine)	ü	ü
2532958	G	A	Genic		2532489..2533388	MB2300C	Possible glycerolphosphodiesterase	7	N (Proline > Leucine)	ü	ü
2574419	T	C	Genic		2573854..2574732	MB2346C	universal stress protein family protein	16	N (Glutamate > Glycine)	ü	ü
2584190	C	G	Genic	narK1	2583920..2585467	MB2356C	PROBABLE NITRITE EXTRUSION PROTEIN 1 NARK1 (NITRITE FACILITATOR 1)	3	S (Alanine > Alanine)	ü	ü
2585940	A	C	Genic	lppP	2585701..2586228	MB2357C	PROBABLE LIPOPROTEIN LPPP	3	N (Serine > Alanine)	ü	ü
2600252	C	G	Genic	PE_PGRS39	2599675..2600916	MB2369C	pe-pgrs family protein pe_pgrs39	6	N (Arginine > Threonine)	ü	ü
2602696	C	G	Genic	dnaG	2602541..2604460	MB2372C	PROBABLE DNA PRIMASE DNAG	2	N (Glycine > Arginine)	ü	ü
2615591	A	G	Genic		2615060..2615950	MB2382C	LONG (C50) CHAIN Z-ISOPRENYL DIPHOSPHATE SYNTHASE (Z-DECAPRENYL DIPHOSPHATE SYNTHASE)	3	S (Phenylalanine > Phenylalanine)	ü	ü
2616513	G	A	Genic	reco	2615943..2616740	MB2383C	possible dna repair protein reco	10	S (Valine > Valine)	ü	ü
2627340	C	T	Genic	hrcA	2626544..2627575	MB2395C	probable heat shock protein transcriptional repressor hrca	0	N (Arginine > Glutamine)	ü	×
2644563	T	G	Genic	mbtB	2644075..2648319	MB2404C	PHENYLOXAZOLINE SYNTHASE MBTB (PHENYLOXAZOLINE SYNTHASE)	1	N (Threonine > Proline)	ü	ü
2656651	G	A	Genic		2656191..2656748	MB2411C	Hypothetical protein	10	N (Threonine > Isoleucine)	ü	ü
2667489	T	C	Genic	cysW	2667461..2668279	MB2420C	PROBABLE SULFATE-TRANSPORT INTEGRAL MEMBRANE PROTEIN ABC TRANSPORTER CYSW	3	N (Histidine > Arginine)	ü	ü
2677841	A	G	Genic		2677177..2678019	MB2430	Hypothetical protein	10	N (Glutamine > Arginine)	ü	ü
2687721	C	T	Genic	eis	2686720..2687946	MB2439C	enhanced intracellular survival protein eis, gcn5-related n-acetyltransferase	10	N (Alanine > Threonine)	ü	ü
2689902	A	G	Genic	gpgp	2689724..2690395	MB2442C	glucosyl-3-phosphoglycerate phosphatase gpgp	7	N (Valine > Alanine)	ü	ü
2701997	G	T	Genic		2701689..2703134	MB2460C	PROBABLE CONSERVED TRANSMEMBRANE PROTEIN	3	S (Arginine > Arginine)	ü	ü
2723330	G	A	Genic		2722887..2724146	MB2476C	Hypothetical protein	10	N (Arginine > Cysteine)	ü	ü
2725582	T	C	Intergenic							ü	ü
2731377	C	G	Genic	clpX	2730782..2732062	MB2484C	PROBABLE ATP -DEPENDENT CLP PROTEASE ATP-BINDING SUBUNIT CLPX	7	N (Glycine > Alanine)	ü	ü
2733592	A	G	Genic		2733428..2734954	MB2486	PROBABLE CONSERVED INTEGRAL MEMBRANE TRANSPORT PROTEIN	3	N (Isoleucine > Methionine)	ü	ü
2740416	C	T	Genic	rpib	2740245..2740733	MB2492C	ribose-5-phosphate isomerase	7	S (Glutamine > Glutamine)	ü	ü
2741613	A	G	Genic	pepN	2741560..2744145	MB2494	PROBABLE AMINOPEPTIDASE N PEPN (LYSYL AMINOPEPTIDASE) (LYS-AP) (ALANINE AMINOPEPTIDASE)	7	N (Isoleucine > Methionine)	ü	×
2747797	T	C	Intergenic							ü	ü
2749455	A	G	Genic		2748890..2749543	MB2501C	Hypothetical protein	10	N (Valine > Alanine)	ü	ü
2755498	C	T	Genic		2754937..2756613	MB2504C	PROBABLE MACROLIDE-TRANSPORT ATP-BINDING PROTEIN ABC TRANSPORTER	3	N (Threonine > Lysine)	ü	ü
2755499	G	T	Genic		2754937..2756613	MB2504C	PROBABLE MACROLIDE-TRANSPORT ATP-BINDING PROTEIN ABC TRANSPORTER	3	N (Threonine > Lysine)	ü	ü
2758761	C	T	Genic	plsB2	2758127..2760496	MB2507C	PROBABLE GLYCEROL-3-PHOSOHATE ACYLTRANSFERASE PLSB2 (GPAT)	1	N (Serine > Asparagine)	ü	ü
2770488	G	C	Genic		2768679..2772092	MB2515C	PROBABLE TRANSCRIPTIONAL REGULATORY PROTEIN (LUXR-FAMILY)	9	N (Aspartate > Glutamate)	ü	ü
2791664	T	C	Genic	fadD35	2791161..2792804	MB2533C	PROBABLE FATTY-ACID-COA LIGASE FADD35 (FATTY-ACID-COA SYNTHETASE) (FATTY-ACID-COA SYNTHASE)	1	N (Threonine > Alanine)	ü	ü
2805632	G	A	Genic	ldtb	2805317..2806543	MB2547C	probable l,d-transpeptidase ldtb	3	S (Aspartate > Aspartate)	ü	ü
2806603	T	C	Intergenic							ü	ü
2807510	C	G	Genic	PE26	2806993..2808471	MB2548	pe family protein pe26	6	N (Alanine > Glycine)	ü	ü
2807511	C	G	Genic	PE26	2806993..2808471	MB2548	pe family protein pe26	6	N (Alanine > Glycine)	ü	ü
2809255	A	G	Genic	bcp	2808892..2809365	MB2550	PROBABLE BACTERIOFERRITIN COMIGRATORY PROTEIN BCP	0	N (Methionine > Valine)	ü	ü
2823105	G	C	Genic	mrr	2822959..2823879	MB2557C	PROBABLE RESTRICTION SYSTEM PROTEIN MRR	2	N (Glutamine > Glutamate)	ü	ü
2823599	G	A	Genic	mrr	2822959..2823879	MB2557C	PROBABLE RESTRICTION SYSTEM PROTEIN MRR	2	N (Proline > Leucine)	ü	ü
2824363	A	G	Genic		2824083..2825474	MB2558	Hypothetical protein	16	N (Glutamate > Glycine)	ü	ü
2828843	A	G	Genic		2826146..2828989	MB2560C	PROBABLE AMINO ACID DECARBOXYLASE	7	S (Aspartate > Aspartate)	ü	ü
2859177	G	T	Genic		2858235..2859836	MB2595	LONG CONSERVED HYPOTHETICAL PROTEIN [FIRST PART]	10	N (Valine > Leucine)	ü	ü
2860838	G	A	Genic		2859862..2861655	MB2596	LONG CONSERVED HYPOTHETICAL PROTEIN [SECOND PART]	10	N (Glycine > Glutamate)	ü	ü
2862528	T	C	Genic		2861655..2864309	MB2597	CONSERVED HYPOTHETICAL ALANINE AND LEUCINE RICH PROTEIN	10	S (Leucine > Leucine)	ü	ü
2863367	T	G	Genic		2861655..2864309	MB2597	CONSERVED HYPOTHETICAL ALANINE AND LEUCINE RICH PROTEIN	10	S (Valine > Valine)	ü	ü
2867619	G	A	Genic		2866753..2867820	MB2601C	PROBABLE TRANSMEMBRANE ALANINE AND VALINE AND LEUCINE RICH PROTEIN	10	N (Arginine > Cysteine)	ü	×
2870624	T	C	Genic		2869812..2870642	MB2603	Hypothetical protein	10	S (Alanine > Alanine)	ü	ü
2873027	A	G	Genic		2872777..2873028	MB2607	CONSERVED HYPOTHETICAL PROTEIN [FIRST PART]	10	N (Termination [amber] > Tryptophan)	ü	ü
2875783	A	G	Genic	dhaA	2875498..2876400	MB2610	POSSIBLE HALOALKANE DEHYDROGENASE DHAA (1-CHLOROHEXANE HALIDOHYDROLASE)	7	N (Threonine > Alanine)	ü	ü
2886118	C	T	Genic	secD	2885874..2887595	MB2618C	probable protein-export membrane protein secd	3	N (Serine > Asparagine)	ü	ü
2891529	A	G	Genic	fadD9	2889730..2893236	MB2621	PROBABLE FATTY-ACID-CoA LIGASE FADD9 (FATTY-ACID-COA SYNTHETASE) (FATTY-ACID-COA SYNTHASE)	1	S (Leucine > Leucine)	ü	ü
2893045	A	G	Genic	fadD9	2889730..2893236	MB2621	PROBABLE FATTY-ACID-CoA LIGASE FADD9 (FATTY-ACID-COA SYNTHETASE) (FATTY-ACID-COA SYNTHASE)	1	N (Threonine > Alanine)	ü	ü
2896650	C	T	Genic	ruvA	2896098..2896688	MB2624C	PROBABLE HOLLIDAY JUNCTION AND HELICASE RUVA	2	S (Alanine > Alanine)	ü	ü
2900525	A	G	Genic	speE	2900256..2901827	MB2632	probable spermidine synthase spee (putrescine aminopropyltransferase) (aminopropyltransferase) (spdsy)	7	S (Leucine > Leucine)	ü	ü
2915413	A	G	Genic		2915244..2915471	MB2647	Hypothetical protein	10	N (Histidine > Arginine)	ü	ü
2918203	C	T	Intergenic							ü	ü
2924775	A	G	Genic	hrp1	2924436..2924867	MB2659C	hypoxic response protein 1 hrp 1	10	S (Histidine > Histidine)	ü	ü
2927134	G	C	Genic		2926932..2927294	MB2661	Hypothetical protein	16	N (Arginine > Proline)	ü	ü
2933760	G	A	Genic	PE-PGRS46	2931978..2934314	MB2667C	pe-pgrs family protein pe_pgrs46	6	S (Valine > Valine)	ü	ü
2942926	A	G	Genic		2942744..2942977	MB2681	Hypothetical protein	16	S (Arginine > Arginine)	ü	ü
2943313	A	G	Genic		2943239..2943412	MB2683C	Hypothetical protein	10	N (Serine > Proline)	ü	ü
2945138	G	A	Genic	clpX'	2944787..2945545	MB2686	possible atp-dependent protease atp-binding sununit clpc2	7	N (Alanine > Threonine)	ü	ü
2964207	T	G	Genic	arsB1	2963031..2964317	MB2704	PROBABLE ARSENIC-TRANSPORT INTEGRAL MEMBRANE PROTEIN ARSB1	3	N (Cysteine > Glycine)	ü	ü
2983580	A	G	Genic	sigB	2983509..2984480	MB2729	RNA POLYMERASE SIGMA FACTOR SIGB	2	S (Alanine > Alanine)	ü	ü
2983645	T	C	Genic	sigB	2983509..2984480	MB2729	RNA POLYMERASE SIGMA FACTOR SIGB	2	N (Valine > Alanine)	×	ü
2984156	T	G	Genic	sigB	2983509..2984480	MB2729	RNA POLYMERASE SIGMA FACTOR SIGB	2	S (Valine > Valine)	ü	ü
2994692	T	C	Genic		2993568..2995667	MB2740C	POSSIBLE CONSERVED TRANSMEMBRANE ALANINE AND GLYCINE RICH PROTEIN	3	N (Threonine > Alanine)	ü	ü
2994917	C	T	Genic		2993568..2995667	MB2740C	POSSIBLE CONSERVED TRANSMEMBRANE ALANINE AND GLYCINE RICH PROTEIN	3	N (Glycine > Serine)	ü	ü
2998243	C	G	Genic	fadE20	2997179..2998339	MB2743C	PROBABLE ACYL-CoA DEHYDROGENASE FADE20	1	N (Alanine > Proline)	ü	ü
2999310	C	T	Genic	hflX	2998475..2999962	MB2744C	PROBABLE GTP-BINDING PROTEIN HFLX	7	N (Glycine > Aspartate)	ü	ü
3002605	C	T	Intergenic							ü	ü
3005912	T	C	Genic		3005423..3006037	MB2751C	PROBABLE CONSERVED TRANSMEMBRANE PROTEIN	3	S (Valine > Valine)	ü	ü
3018593	G	T	Genic	35kd_ag	3018237..3019049	MB2765C	CONSERVED 35 KDA ALANINE RICH PROTEIN	10	N (Glutamine > Lysine)	ü	ü
3023223	G	A	Genic	ftsK	3020841..3023492	MB2769C	POSSIBLE CELL DIVISION TRANSMEMBRANE PROTEIN FTSK	3	S (Proline > Proline)	ü	ü
3036008	G	T	Genic		3035622..3036359	MB2787	PROBABLE ALANINE RICH HYDROLASE	7	N (Methionine > Isoleucine)	×	ü
3037633	G	A	Genic		3037353..3037706	MB2789C	POSSIBLE MEMBRANE PROTEIN	3	N (Serine > Leucine)	ü	ü
3040616	A	C	Genic	PPE44	3040295..3041443	MB2792C	ppe family protein ppe44	6	S (Alanine > Alanine)	ü	ü
3040820	A	G	Genic	PPE44	3040295..3041443	MB2792C	ppe family protein ppe44	6	S (Alanine > Alanine)	ü	ü
3042914	T	G	Genic	dapB	3042590..3043327	MB2795C	DIHYDRODIPICOLINATE REDUCTASE DAPB (DHPR)	7	N (Glutamate > Aspartate)	ü	ü
3050324	G	A	Genic	pepR	3050006..3051322	MB2805C	PROBABLE ZINC PROTEASE PEPR	7	S (Threonine > Threonine)	ü	ü
3053649	G	A	Intergenic							ü	ü
3056303	A	C	Genic		3056072..3057835	MB2810	CONSERVED HYPOTHETICAL ALANINE RICH PROTEIN	10	N (Threonine > Proline)	ü	ü
3062886	C	T	Genic		3062542..3063123	MB2815C	POSSIBLE RESOLVASE	5	N (Alanine > Threonine)	ü	ü
3063074	A	G	Genic		3062542..3063123	MB2815C	POSSIBLE RESOLVASE	5	N (Valine > Alanine)	ü	ü
3068041	A	G	Genic		3066580..3068268	MB2820C	Hypothetical protein	10	S (Alanine > Alanine)	ü	ü
3070642	C	T	Genic		3069380..3071029	MB2823	POSSIBLE HYDROLASE	7	S (Aspartate > Aspartate)	ü	ü
3075667	T	C	Genic		3074622..3075776	MB2830	Hypothetical protein	10	N (Methionine > Threonine)	ü	ü
3093531	G	T	Genic		3092753..3093697	MB2848C	Hypothetical protein	16	N (Proline > Histidine)	ü	ü
3098932	T	C	Genic	echA16	3098254..3099003	MB2855	PROBABLE ENOYL-COA HYDRATASE ECHA16 (ENOYL HYDRASE) (UNSATURATED ACYL-COA HYDRATASE) (CROTONASE)	1	N (Cysteine > Arginine)	ü	ü
3099462	A	G	Genic	ugpC	3099082..3100164	MB2856C	PROBABLE Sn-GLYCEROL-3-PHOSPHATE TRANSPORT ATP-BINDING PROTEIN ABC TRANSPORTER UGPC	3	N (Phenylalanine > Leucine)	ü	ü
3100639	G	C	Genic	ugpB	3100157..3101467	MB2857C	PROBABLE Sn-GLYCEROL-3-PHOSPHATE TRANSPORT ATP-BINDING PROTEIN ABC TRANSPORTER UGPB	3	N (Proline > Alanine)	ü	ü
3100837	G	A	Genic	ugpB	3100157..3101467	MB2857C	PROBABLE Sn-GLYCEROL-3-PHOSPHATE TRANSPORT ATP-BINDING PROTEIN ABC TRANSPORTER UGPB	3	N (Glutamine > Termination [amber])	ü	ü
3103354	T	C	Genic	dinF	3103291..3104610	MB2861C	POSSIBLE DNA-DAMAGE-INDUCIBLE PROTEIN F DINF	2	S (Leucine > Leucine)	ü	ü
3104140	C	A	Genic	dinF	3103291..3104610	MB2861C	POSSIBLE DNA-DAMAGE-INDUCIBLE PROTEIN F DINF	2	N (Glutamine > Histidine)	ü	ü
3137471	A	G	Genic		3136382..3138193	MB2889C	POSSIBLE PENICILLIN-BINDING LIPOPROTEIN	3	S (Isoleucine > Isoleucine)	ü	ü
3140342	G	T	Genic	gcpE	3140296..3141459	MB2893C	PROBABLE GCPE PROTEIN	10	N (Alanine > Aspartate)	ü	ü
3141703	C	T	Genic	rip	3141476..3142690	MB2894C	membrane bound metalloprotease	3	N (Alanine > Threonine)	ü	ü
3144523	G	A	Genic	vapc43	3144310..3144753	MB2897	possible toxin vapc43. contains pin domain.	10	N (Alanine > Threonine)	ü	ü
3145688	T	G	Intergenic							ü	ü
3148892	G	A	Genic		3148591..3148905	MB2901	POSSIBLE CONSERVED TRANSMEMBRANE PROTEIN	3	N (Glycine > Aspartate)	ü	ü
3152980	G	A	Genic	frr	3152571..3153128	MB2906C	RIBOSOME RECYCLING FACTOR FRR (RIBOSOME RELEASING FACTOR) (RRF)	2	N (Proline > Leucine)	ü	ü
3154140	T	C	Intergenic							ü	ü
3164448	A	G	Genic	xerC	3164322..3165218	MB2918C	PROBABLE INTEGRASE/RECOMBINASE XERC	5	S (Glycine > Glycine)	ü	ü
3168637	G	A	Genic		3167359..3168870	MB2921C	Hypothetical protein	10	S (Glycine > Glycine)	ü	ü
3173568	T	C	Genic	rnhB	3173090..3173884	MB2926C	PROBABLE RIBONUCLEASE HII PROTEIN RNHB (RNASE HII)	2	N (Histidine > Arginine)	ü	ü
3182507	A	G	Genic		3180791..3182626	MB2937C	possible d-amino acid aminohydrolase (d-amino acid hydrolase)	7	S (Isoleucine > Isoleucine)	ü	ü
3186815	C	T	Genic	ffh	3185636..3187213	MB2940C	probable signal recognition particle ffh (fifty-four homolog) (srp protein)	3	S (Leucine > Leucine)	ü	×
3190941	C	A	Genic	glnD	3189182..3191608	MB2942C	PROBABLE [PROTEIN-PII] URIDYLYLTRANSFERASE GLND (PII URIDYLYL-TRANSFERASE) (URIDYLYL REMOVING ENZYME) (UTASE)	7	N (Arginine > Leucine)	ü	ü
3191792	A	G	Genic	glnB	3191666..3192004	MB2943C	PROBABLE NITROGEN REGULATORY PROTEIN P-II GLNB	9	S (Aspartate > Aspartate)	ü	ü
3214517	G	A	Genic	ppsB	3212057..3216673	MB2957	PHENOLPTHIOCEROL SYNTHESIS TYPE-1 POLYKETIDE SYNTHASE PPSB	1	N (Alanine > Threonine)	ü	ü
3244052	G	T	Intergenic							×	ü
3244324	T	G	Genic	fadD28	3244320..3246062	MB2966	fatty-acid-amp ligase fadd28 (fatty-acid-amp synthetase) (fatty-acid-amp synthase)	1	N (Isoleucine > Serine)	ü	ü
3247551	T	C	Genic	mmpL7	3246055..3248817	MB2967	CONSERVED TRANSMEMBRANE TRANSPORT PROTEIN MMPL7	3	S (Alanine > Alanine)	ü	ü
3267911	C	T	Genic		3267766..3268491	MB2978C	Hypothetical protein	16	N (Arginine > Glutamine)	ü	ü
3270181	A	G	Genic		3269768..3270499	MB2980	Hypothetical protein	10	S (Glutamate > Glutamate)	ü	ü
3291031	T	G	Genic	recG	3288834..3291047	MB2998C	PROBABLE ATP-DEPENDENT AND HELICASE RECG	2	N (Aspartate > Alanine)	ü	ü
3308042	T	G	Genic		3307831..3308691	MB3014C	Hypothetical protein	16	N (Glutamate > Alanine)	ü	ü
3309991	A	G	Genic	gltS	3309777..3311249	MB3016C	glutamyl-trna synthetase glts (glutamate--trna ligase) (glutamyl-trna synthase) (glurs)	2	N (Valine > Alanine)	ü	ü
3322009	G	A	Genic	ilvN	3321651..3322157	MB3027C	PROBABLE ACETOLACTATE SYNTHASE (SMALL SUBUNIT) ILVN (ACETOHYDROXY-ACID SYNTHASE) (AHAS) (ALS)	7	N (Threonine > Isoleucine)	ü	×
3338298	C	G	Genic	PPE46	3337966..3339279	MB3043C	ppe family protein ppe46	6	N (Valine > Leucine)	ü	×
3347870	C	T	Intergenic							ü	ü
3347875	G	A	Intergenic							ü	ü
3353644	A	C	Genic		3352506..3353750	MB3058	alpha (1->4) glucosyltransferase	7	N (Glutamine > Proline)	ü	ü
3357926	C	T	Genic	TB22.2	3357430..3358113	MB3062C	PROBABLE CONSERVED SECRETED PROTEIN TB22.2	3	N (Arginine > Glutamine)	ü	ü
3371156	A	G	Genic		3370481..3372055	MB3075C	PROBABLE MONOOXYGENASE	7	S (Arginine > Arginine)	ü	ü
3380579	A	G	Genic	cyp136	3380450..3381928	MB3085	PROBABLE CYTOCHROME P450 136 CYP136	7	N (Lysine > Glutamate)	ü	ü
3384897	T	A	Genic	fadE22b	3384220..3386022	MB3087C	PROBABLE ACYL-COA DEHYDROGENASE FAD22b [SECOND PART]	1	N (Serine > Cysteine)	ü	ü
3384924	T	C	Genic	fadE22b	3384220..3386022	MB3087C	PROBABLE ACYL-COA DEHYDROGENASE FAD22b [SECOND PART]	1	N (Lysine > Glutamate)	ü	ü
3386980	G	T	Genic	ligB	3386543..3388066	MB3089	probable atp-dependent dna ligase ligb (polydeoxyribonucleotide synthase [atp]) (polynucleotide ligase [atp]) (sealase) (dna repair protein) (dna joinase)	2	S (Proline > Proline)	ü	ü
3392393	A	G	Genic		3392387..3392797	MB3094	Hypothetical protein	10	N (Threonine > Alanine)	ü	ü
3396621	G	C	Intergenic							ü	ü
3407321	T	C	Genic		3406999..3408237	MB3108	Hypothetical protein	10	N (Valine > Alanine)	ü	ü
3409704	T	G	Genic		3409463..3410950	MB3110	PROBABLE MONOOXYGENASE (HYDROXYLASE)	7	N (Isoleucine > Serine)	ü	ü
3411781	A	G	Genic	lipR	3410956..3411882	MB3111	PROBABLE ACETYL-HYDROLASE/ESTERASE LIPR	7	N (Serine > Glycine)	ü	ü
3414355	G	A	Genic		3413884..3415302	MB3114	possible triacylglycerol synthase (diacylglycerol acyltransferase)	10	N (Alanine > Threonine)	ü	ü
3421983	C	T	Genic		3421773..3422693	MB3119C	PROBABLE CONSERVED INTEGRAL MEMBRANE PROTEIN	3	N (Methionine > Isoleucine)	ü	ü
3426962	A	G	Genic	lipy	3426737..3428050	MB3124C	pe-pgrs family protein, triacylglycerol lipase lipy (esterase/lipase) (triglyceride lipase) (tributyrase)	6	S (Serine > Serine)	ü	ü
3438449	G	A	Genic		3438020..3438460	MB3135	Hypothetical protein	16	N (Valine > Isoleucine)	ü	ü
3439578	G	A	Genic	moaA1	3438609..3439688	MB3136	PROBABLE MOLYBDENUM COFACTOR BIOSYNTHESIS PROTEIN A MOAA1	7	N (Alanine > Threonine)	ü	ü
3448165	A	G	Genic	moar1	3447690..3448559	MB3147	transcriptional regulatory protein moar1	9	N (Glutamate > Glycine)	ü	ü
3449795	G	A	Genic	PPE49	3448660..3449835	MB3148C	ppe family protein ppe49	6	N (Serine > Leucine)	×	ü
3451869	C	A	Genic		3451784..3452365	MB3152C	Hypothetical protein	10	N (Glycine > Valine)	ü	ü
3459454	G	A	Intergenic							×	ü
3460154	G	A	Genic	PPE50	3459518..3460663	MB3159	ppe family protein ppe50	6	N (Glutamate > Lysine)	ü	ü
3461304	G	T	Intergenic							ü	ü
3464485	C	T	Genic	pflA	3463716..3464804	MB3162	PROBABLE PYRUVATE FORMATE LYASE ACTIVATING PROTEIN PFLA (FORMATE ACETYLTRANSFERASE ACTIVATING ENZYME) ([PYRUVATE FORMATE-LYASE] ACTIVATING ENZYME)	7	N (Serine > Phenylalanine)	ü	ü
3464524	T	C	Genic	pflA	3463716..3464804	MB3162	PROBABLE PYRUVATE FORMATE LYASE ACTIVATING PROTEIN PFLA (FORMATE ACETYLTRANSFERASE ACTIVATING ENZYME) ([PYRUVATE FORMATE-LYASE] ACTIVATING ENZYME)	7	N (Leucine > Proline)	ü	ü
3468669	C	A	Genic		3468639..3469067	MB3166C	Hypothetical protein	16	N (Glutamine > Histidine)	ü	ü
3471603	C	A	Genic	nuoB	3471598..3472152	MB3170	PROBABLE NADH DEHYDROGENASE I (CHAIN B) NUOB (NADH-UBIQUINONE OXIDOREDUCTASE CHAIN B)	7	S (Glycine > Glycine)	ü	ü
3476899	G	A	Genic	nuoG	3476267..3478687	MB3175	PROBABLE NADH DEHYDROGENASE I (CHAIN G) NUOG (NADH-UBIQUINONE OXIDOREDUCTASE CHAIN G)	7	S (Valine > Valine)	ü	ü
3482644	A	T	Genic	nuoL	3481755..3483656	MB3180	PROBABLE NADH DEHYDROGENASE I (CHAIN L) NUOL (NADH-UBIQUINONE OXIDOREDUCTASE CHAIN L)	7	N (Tyrosine > Phenylalanine)	ü	ü
3484836	A	G	Genic	nuoM	3483653..3485314	MB3181	PROBABLE NADH DEHYDROGENASE I (CHAIN M) NUOM (NADH-UBIQUINONE OXIDOREDUCTASE CHAIN M)	7	N (Aspartate > Glycine)	ü	ü
3486507	T	A	Genic	nuoN	3.48531e+06	MB3182	PROBABLE NADH DEHYDROGENASE I (CHAIN N) NUON (NADH-UBIQUINONE OXIDOREDUCTASE CHAIN N)	7	S (Alanine > Alanine)	ü	ü
3493554	T	G	Genic		3493305..3494576	MB3188C	POSSIBLE CONSERVED SECRETED PROTEIN	3	N (Glutamate > Aspartate)	ü	ü
3495510	C	T	Genic	moxR3	3494606..3495568	MB3189C	PROBABLE METHANOL DEHYDROGENASE TRANSCRIPTIONAL REGULATORY PROTEIN MOXR3	9	N (Glysine > Glutamate)	ü	ü
3496411	A	C	Genic		3496055..3497014	MB3191C	Hypothetical protein	10	N (Serine > Alanine)	ü	ü
3497957	C	T	Genic		3497765..3498901	MB3193	putative aminoglycoside phosphotransferase	10	N (Arginine > Serine)	ü	ü
3521053	G	C	Genic		3519140..3522118	MB3215C	PROBABLE CONSERVED TRANSMEMBRANE PROTEIN	3	N (Glutamine > Glutamate)	ü	ü
3546799	C	T	Genic	rhlE	3546750..3548333	MB3237	PROBABLE ATP-DEPENDENT RNA HELICASE RHLE	2	N (Alanine > Valine)	ü	ü
3549019	A	G	Genic		3548346..3549569	MB3238	conserved alanine valine rich protein	10	N (Aspartate > Glycine)	ü	ü
3558701	G	T	Intergenic							ü	ü
3562834	A	G	Genic	aroA	3562386..3563738	MB3256	3-PHOSPHOSHIKIMATE 1-CARBOXYVINYLTRANSFERASE AROA (5-ENOLPYRUVYLSHIKIMATE-3-PHOSPHATE SYNTHASE) (EPSP SYNTHASE) (EPSPS)	7	N (Histidine > Arginine)	ü	ü
3567535	A	G	Genic		3567373..3567882	MB3260C	Hypothetical protein	10	S (Valine > Valine)	ü	ü
3574014	T	C	Genic		3573467..3576613	MB3267C	PROBABLE CONSERVED TRANSMEMBRANE TRANSPORT PROTEIN	3	N (Histidine > Arginine)	ü	ü
3580956	A	G	Genic		3580580..3581221	MB3270C	Hypothetical protein	10	N (Leucine > Serine)	ü	ü
3582382	G	C	Genic	lpqB	3582169..3583920	MB3272C	PROBABLE CONSERVED LIPOPROTEIN LPQB	3	S (Proline > Proline)	ü	ü
3588093	T	C	Genic	sahH	3587170..3588657	MB3276C	PROBABLE ADENOSYLHOMOCYSTEINASE SAHH (S-ADENOSYL-L-HOMOCYSTEINE HYDROLASE) (ADOHCYASE)	7	N (Isoleucine > Valine)	ü	ü
3613069	C	T	Genic		3612446..3613630	MB3300	hypothetical protein	10	S (Aspartate > Aspartate)	×	ü
3613220	G	A	Genic		3612446..3613630	MB3300	Hypothetical protein	10	N (Glycine > Arginine)	ü	ü
3624371	A	G	Genic	sseA	3623863..3624756	MB3311	PROBABLE THIOSULFATE SULFURTRANSFERASE SSEA (RHODANESE) (THIOSULFATE CYANIDE TRANSSULFURASE) (THIOSULFATE THIOTRANSFERASE)	7	N (Aspartate > Glycine)	ü	ü
3626128	T	C	Genic	accA3	3625292..3627094	MB3313	PROBABLE BIFUNCTIONAL PROTEIN ACETYL-/PROPIONYL-COENZYME A CARBOXYLASE (ALPHA CHAIN) ACCA3: BIOTIN CARBOXYLASE + BIOTIN CARBOXYL CARRIER PROTEIN (RCCP)	1	S (Histidine > Histidine)	ü	ü
3645682	T	C	Genic		3644918..3645835	MB3328C	Hypothetical protein	10	N (Asparagine > Aspartate)	ü	ü
3646293	C	A	Genic	phoY1	3645847..3646512	MB3329C	PROBABLE PHOSPHATE-TRANSPORT SYSTEM TRANSCRIPTIONAL REGULATORY PHOU HOMOLOG 1 PHOY1	3	N (Alanine > Serine)	ü	ü
3667823	A	G	Genic		3667373..3667987	MB3351C	POSSIBLE METHYLTRANSFERASE	7	S (Alanine > Alanine)	ü	ü
3677561	A	G	Genic	dacB1	3677439..3678656	MB3363	probable penicillin-binding protein dacb1 (d-alanyl-d-alanine carboxypeptidase) (dd-peptidase) (dd-carboxypeptidase) (pbp) (dd-transpeptidase) (serine-type d-ala-d-ala carboxypeptidase) (d-amino acid hydrolase)	3	S (Valine > Valine)	ü	ü
3684006	G	A	Genic		3683393..3684262	MB3368C	PROBABLE CONSERVED INTEGRAL MEMBRANE PROTEIN	3	N (Alanine > Valine)	ü	ü
3686915	G	A	Genic	icd1	3686278..3687507	MB3371C	PROBABLE ISOCITRATE DEHYDROGENASE [NADP] ICD1 (OXALOSUCCINATE DECARBOXYLASE) (IDH) (NADP+-SPECIFIC ICDH) (IDP)	7	N (Alanine > Valine)	ü	×
3688037	C	G	Genic	metC	3687790..3689139	MB3372	PROBABLE O-ACETYLHOMOSERINE SULFHYDRYLASE METC (HOMOCYSTEINE SYNTHASE) (O-ACETYLHOMOSERINE (THIOL)-LYASE) (OAH SULFHYDRYLASE) (O-ACETYL-L-HOMOSERINE SULFHYDRYLASE)	7	N (Alanine > Glycine)	ü	ü
3692305	A	G	Genic	PPE54	3691027..3695043	MB3375C	ppe family protein ppe54	6	S (Asparagine > Asparagine)	×	ü
3692311	A	G	Genic	PPE54	3691027..3695043	MB3375C	ppe family protein ppe54	6	S (Serine > Serine)	×	ü
3693506	A	G	Genic	PPE54	3691027..3695043	MB3375C	ppe family protein ppe54	6	N (Valine > Alanine)	×	ü
3707866	A	G	Genic	PPE55a	3704840..3711130	MB3380C	PPE FAMILY PROTEIN [FIRST PART]	6	N (Serine > Proline)	ü	×
3709430	T	C	Genic	PPE55a	3704840..3711130	MB3380C	PPE FAMILY PROTEIN [FIRST PART]	6	S (Serine > Serine)	ü	×
3719802	A	G	Genic	PPE56b	3717545..3723679	MB3384C	PPE FAMILY PROTEIN [SECOND PART]	6	N (Valine > Alanine)	ü	ü
3723554	C	G	Genic	PPE56b	3717545..3723679	MB3384C	PPE FAMILY PROTEIN [SECOND PART]	6	S (Alanine > Alanine)	ü	ü
3725203	G	A	Intergenic							ü	ü
3729351	G	T	Genic		3729283..3730473	MB3394	POSSIBLE OXIDOREDUCTASE	7	S (Arginine > Arginine)	ü	ü
3732749	G	A	Genic		3732421..3732813	MB3399C	Hypothetical protein	10	N (Proline > Leucine)	ü	ü
3741214	T	C	Genic	dnaE2	3739554..3742793	MB3405C	PROBABLE DNA POLYMERASE III (ALPHA CHAIN) DNAE2 (DNA NUCLEOTIDYLTRANSFERASE)	2	N (Asparagine > Serine)	ü	ü
3750891	A	G	Genic		3750410..3751300	MB3412C	diterepene synthase	16	N (Valine > Alanine)	ü	ü
3751365	C	T	Genic	dxs2	3751309..3752919	MB3413C	PROBABLE 1-DEOXY-D-XYLULOSE 5-PHOSPHATE SYNTHASE DXS2 (1-DEOXYXYLULOSE-5-PHOSPHATE SYNTHASE) (DXP SYNTHASE) (DXPS)	7	N (Alanine > Threonine)	ü	ü
3761027	A	G	Genic	htdy	3760669..3761541	MB3421C	probable 3-hydroxyacyl-thioester dehydratase htdy	7	N (Leucine > Proline)	ü	ü
3763303	G	A	Genic	acrA1	3762371..3764323	MB3423	POSSIBLE MULTI-FUNCTIONAL ENZYME WITH ACYL-CoA-REDUCTASE ACTIVITY ACRA1	1	S (Arginine > Arginine)	ü	ü
3776764	A	G	Genic		3774792..3777152	MB3434	Hypothetical protein	7	N (Histidine > Arginine)	ü	ü
3777157	A	G	Intergenic							×	ü
3778473	A	G	Genic		3777880..3778932	MB3436C	Hypothetical protein	3	N (Cysteine > Arginine)	ü	ü
3800223	T	C	Genic		3799757..3800920	MB3460C	POSSIBLE TRANSPOSASE	5	N (Histidine > Arginine)	ü	ü
3805467	T	C	Genic		3805330..3806043	MB3464C	POSSIBLE CONSERVED TRANSMEMBRANE PROTEIN	3	N (Threonine > Alanine)	ü	ü
3816878	T	C	Genic	eccc4	3816642..3820352	MB3477C	esx conserved component eccc4. esx-4 type vii secretion system protein. Probable membrane protein.	3	N (Serine > Glycine)	ü	ü
3820369	C	T	Intergenic							ü	ü
3821259	A	C	Genic	eccd4	3820466..3821869	MB3478	esx conserved component eccd4. esx-4 type vii secretion system protein. probable integral membrane protein	3	N (Aspartate > Alanine)	ü	ü
3827499	A	G	Genic		3826518..3828203	MB3483	probable conserved integral membrane protein	3	N (Isoleucine > Valine)	ü	ü
3838435	T	C	Genic	mhpE	3838182..3839192	MB3498C	PROBABLE 4-HYDROXY-2-OXOVALERATE ALDOLASE MHPE (HOA)	7	N (Aspartate > Glycine)	ü	ü
3839650	T	C	Genic	ilvB2	3839253..3840911	MB3499C	PROBABLE ACETOLACTATE SYNTHASE (LARGE SUBUNIT) ILVB2 (AHAS) (ACETOHYDROXY-ACID SYNTHASE LARGE SUBUNIT) (ALS)	7	N (Glutamate > Glycine)	ü	ü
3840986	C	G	Genic		3840917..3841450	MB3500C	Hypothetical protein	10	N (Tryptophan > Cysteine)	ü	ü
3844920	T	C	Genic	PE31	3844844..3845140	MB3504	pe family protein pe31	6	N (Valine > Alanine)	ü	ü
3846570	A	G	Intergenic							ü	ü
3849826	C	T	Genic		3849785..3850438	MB3510C	CONSERVED HYPOTHETICAL PROTEIN [FIRST PART]	10	N (Aspartate > Asparagine)	ü	ü
3857532	G	A	Intergenic							ü	ü
3866857	T	G	Genic	mce4C	3865919..3866992	MB3527C	MCE-FAMILY PROTEIN MCE4C	0	N (Threonine > Proline)	ü	ü
3868364	G	A	Genic	mce4A	3868034..3869236	MB3529C	MCE-FAMILY PROTEIN MCE4A	0	S (Phenylalanine > Phenylalanine)	ü	ü
3871540	G	C	Genic		3871123..3872076	MB3532C	probable short-chain type dehydrogenase/reductase. possible 17-beta-hydroxysteroid degydrogenase.	7	S (Alanine > Alanine)	ü	ü
3874432	A	G	Genic	fadE27	3873734..3874855	MB3535	PROBABLE ACYL-COA DEHYDROGENASE FADE27	1	S (Glutamine > Glutamine)	ü	ü
3906513	A	G	Genic	ltp4	3906076..3907140	MB3552	possible lipid transfer protein or keto acyl-coa thiolase ltp4	1	S (Leucine > Leucine)	ü	ü
3914034	C	T	Genic		3913512..3914666	MB3559C	Hypothetical protein	10	S (Arginine > Arginine)	ü	ü
3936735	C	T	Intergenic							ü	ü
3957298	C	T	Genic	hsac	3956925..3957827	MB3599C	3,4-dhsa dioxygenase	7	N (Arginine > Glutamine)	ü	ü
3969490	T	C	Genic		3969053..3970021	MB3610C	possible trna/rrna methyltransferase	7	N (Methionine > Valine)	ü	ü
3972394	C	T	Genic	ispD	3971972..3972667	MB3613C	4-diphosphocytidyl-2c-methyl-d-erythritol synthase ispd (mepcytidylyltransferase) (mct)	7	N (Alanine > Threonine)	ü	ü
3977886	G	A	Genic	canb	3977498..3978121	MB3619C	beta-carbonic anhydrase canb	7	N (Threonine > Isoleucine)	ü	ü
3982608	A	G	Genic	lpqF	3981979..3983337	MB3624	PROBABLE CONSERVED LIPOPROTEIN LPQF	3	S (Glutamine > Glutamine)	ü	ü
3988787	C	G	Genic	lsr2	3988634..3988972	MB3628C	iron-regulated h-ns-like protein lsr2	10	S (Arginine > Arginine)	ü	ü
3995646	A	G	Genic		3995358..3995834	MB3635C	PROBABLE CONSERVED SECRETED PROTEIN	3	S (Glycine > Glycine)	ü	ü
3996187	G	C	Genic	folK	3995834..3996400	MB3636C	2-AMINO-4-HYDROXY-6-HYDROXYMETHYLDIHYDROPTERIDINEPYROPHOSPHOKINASE FOLK (7,8-DIHYDRO-6-HYDROXYMETHYLPTERIN-PYROPHOSPHOKINASE) (HPPK) (6-HYDROXYMETHYL-7,8-DIHYDROPTERIN PYROPHOSPHOKINASE) (PPPK) (2-AMINO-4-HYDROXY-6-HYDROXYMETHYLDIHYDROPTERIDINE DIPHOSPHOKINASE) (7,8-DIHYDRO-6-HYDROXYMETHYLPTERIN-DIPHOSPHOKINASE) (6-HYDROXYMETHYL-7,8-DIHYDROPTERIN DIPHOSPHOKINASE)	7	N (Glutamine > Glutamate)	ü	ü
4003460	G	A	Genic	espa	4002739..4003917	MB3646C	esx-1 secretion-associated protein a, espa	10	N (Alanine > Valine)	ü	ü
4003907	G	A	Genic	espa	4002739..4003917	MB3646C	esx-1 secretion-associated protein a, espa	10	N (Alanine > Valine)	ü	ü
4003975	G	A	Intergenic							ü	ü
4005190	C	T	Genic	hpt	4004903..4005553	MB3648C	HYPOXANTHINE-GUANINE PHOSPHORIBOSYLTRANSFERASE HPT (HGRRT) (HGRRTase) (HYPOXANTHINE PHOSPHORIBOSYLTRANSFERASE) (IMP PYROPHOSPHORYLASE) (IMP DIPHOSPHORYLASE) (TRANSPHOSPHORIBOSYLTRANSFERASE) (GUANINE PHOSPHORIBOSYLTRANSFERASE)	7	N (Aspartate > Asparagine)	ü	ü
4005223	T	C	Genic	hpt	4004903..4005553	MB3648C	HYPOXANTHINE-GUANINE PHOSPHORIBOSYLTRANSFERASE HPT (HGRRT) (HGRRTase) (HYPOXANTHINE PHOSPHORIBOSYLTRANSFERASE) (IMP PYROPHOSPHORYLASE) (IMP DIPHOSPHORYLASE) (TRANSPHOSPHORIBOSYLTRANSFERASE) (GUANINE PHOSPHORIBOSYLTRANSFERASE)	7	N (Threonine > Alanine)	ü	ü
4010760	T	C	Intergenic							ü	ü
4018300	T	C	Genic		4018133..4018633	MB3661	possible transposase	5	S (Isoleucine > Isoleucine)	ü	ü
4027025	G	A	Genic	topA	4026102..4028906	MB3670C	dna topoisomerase i topa (omega-protein) (relaxing enzyme) (untwisting enzyme) (swivelase) (type i dna topoisomerase) (nicking-closing enzyme) (topo i)	2	N (Leucine > Phenylalanine)	ü	ü
4032459	G	A	Genic		4030430..4032745	MB3673	probable helicase	2	N (Glycine > Aspartate)	ü	ü
4032905	G	A	Genic	PE33	4032882..4033166	MB3674	pe family protein pe33	6	S (Proline > Proline)	ü	ü
4038344	A	G	Genic		4037897..4038697	MB3682C	PROBABLE CONSERVED TRANSMEMBRANE PROTEIN	3	S (Alanine > Alanine)	ü	ü
4047492	C	T	Genic	dppA	4047218..4048843	MB3690C	PROBABLE PERIPLASMIC DIPEPTIDE-BINDING LIPOPROTEIN DPPA	3	N (Glycine > Glutamate)	ü	ü
4049163	A	T	Intergenic							ü	×
4049732	A	G	Genic	acs	4049551..4051506	MB3691	ACETYL-COENZYME A SYNTHETASE ACS (ACETATE--CoA LIGASE) (ACETYL-CoA SYNTHETASE) (ACETYL-CoA SYNTHASE) (ACYL-ACTIVATING ENZYME) (ACETATE THIOKINASE) (ACETYL-ACTIVATING ENZYME) (ACETATE--COENZYME A LIGASE) (ACETYL-COENZYME A SYNTHASE)	1	N (Glutamate > Glycine)	ü	ü
4054200	A	G	Genic		4054081..4055274	MB3695C	membrane -associated serine protease	7	N (Phenylalanine > Leucine)	ü	ü
4054781	T	G	Genic		4054081..4055274	MB3695C	membrane -associated serine protease	7	N (Asparagine > Threonine)	ü	ü
4058376	T	C	Genic	crp	4058237..4058911	MB3700	transcriptional regulatory protein crp (crp/fnr-family)	9	N (Leucine > Proline)	ü	ü
4058768	G	A	Genic	crp	4058237..4058911	MB3700	transcriptional regulatory protein crp (crp/fnr-family)	9	N (Glutamate > Lysine)	ü	ü
4077189	T	C	Genic		4076485..4077807	MB3718	POSSIBLE CONSERVED MEMBRANE PROTEIN	3	S (Threonine > Threonine)	ü	ü
4080736	G	C	Genic	glpKb	4079961..4080758	MB3721C	PROBABLE GLYCEROL KINASE GLPKB [SECOND PART] (ATP:GLYCEROL 3-PHOSPHOTRANSFERASE) (GLYCEROKINASE) (GK)	7	N (Alanine > Glycine)	ü	ü
4082005	A	G	Genic	vapB48	4081999..4082223	MB3723A	Possible antitoxin VapB48	3	S (Arginine > Arginine)	ü	ü
4082258	C	A	Genic		4082253..4083782	MB3724	Hypothetical protein	10	S (Arginine > Arginine)	ü	ü
4083115	T	C	Genic		4082253..4083782	MB3724	Hypothetical protein	10	N (Valine > Alanine)	ü	ü
4093477	C	T	Genic	asd	4092940..4093977	MB3735C	ASPARTATE-SEMIALDEHYDE DEHYDROGENASE ASD (ASA DEHYDROGENASE) (ASADH) (ASPARTIC SEMIALDEHYDE DEHYDROGENASE) (L-ASPARTATE-BETA-SEMIALDEHYDE DEHYDROGENASE)	7	S (Valine > Valine)	ü	ü
4096612	T	G	Genic	leuA	4095500..4097605	MB3737	2-isopropylmalate synthase leua (alpha-isopropylmalate synthase) (alpha-ipm synthetase) (ipms)	7	S (Valine > Valine)	ü	ü
4109061	G	A	Genic		4108693..4110000	MB3749C	Hypothetical protein	10	S (Proline > Proline)	ü	ü
4128731	G	A	Genic		4128506..4129567	MB3763	TRANSCRIPTIONAL REGULATORY PROTEIN (PROBABLY ARAC/XYLS-FAMILY)	9	N (Glutamate > Lysine)	ü	ü
4130927	A	C	Genic		4129571..4131160	MB3764	PROBABLE CONSERVED TRANSMEMBRANE PROTEIN	3	S (Arginine > Arginine)	ü	ü
4149101	C	A	Genic		4147702..4149582	MB3788C	possible hydrolase	7	N (Glycine > Valine)	ü	ü
4162554	T	C	Genic		4161796..4163355	MB3805	Hypothetical protein	10	S (Alanine > Alanine)	ü	ü
4179050	C	A	Genic	afta	4178639..4180570	MB3821	arabinofuranosyltransferase afta	3	S (Arginine > Arginine)	ü	ü
4180986	A	G	Genic	embC	4180570..4183854	MB3822	INTEGRAL MEMBRANE INDOLYLACETYLINOSITOL ARABINOSYLTRANSFERASE EMBC (ARABINOSYLINDOLYLACETYLINOSITOL SYNTHASE)	3	S (Leucine > Leucine)	ü	ü
4182736	C	T	Genic	embC	4180570..4183854	MB3822	INTEGRAL MEMBRANE INDOLYLACETYLINOSITOL ARABINOSYLTRANSFERASE EMBC (ARABINOSYLINDOLYLACETYLINOSITOL SYNTHASE)	3	S (Leucine > Leucine)	ü	ü
4187880	G	A	Genic	embB	4187221..4190517	MB3824	INTEGRAL MEMBRANE INDOLYLACETYLINOSITOL ARABINOSYLTRANSFERASE EMBB (ARABINOSYLINDOLYLACETYLINOSITOL SYNTHASE)	3	S (Leucine > Leucine)	ü	ü
4199883	C	T	Genic	pks13	4196630..4201831	MB3830C	polyketide synthase pks13	1	N (Serine > Asparagine)	ü	ü
4203638	C	T	Genic	fadD32	4201838..4203751	MB3831C	fatty-acid-amp ligase fadd32 (fatty-acid-amp synthetase) (fatty-acid-amp synthase). Also shown to have acyl-acp ligase activity.	1	S (Lysine > Lysine)	ü	ü
4210374	C	T	Genic	ubia	4209610..4210518	MB3836C	decaprenylphosphoryl-5-phosphoribose (dppr) synthase (decaprenyl-phosphate 5-phosphoribosyltransferase)	3	N (Valine > Isoleucine)	ü	ü
4214259	G	T	Intergenic							ü	ü
4219009	C	G	Intergenic							ü	ü
4222196	A	G	Genic		4221477..4222256	MB3846C	possible acyltransferase	7	S (Leucine > Leucine)	ü	ü
4234942	T	C	Genic	pks2	4233910..4240290	MB3855C	POLYKETIDE SYNTHASE PKS2	1	S (Leucine > Leucine)	ü	ü
4237805	A	C	Genic	pks2	4233910..4240290	MB3855C	POLYKETIDE SYNTHASE PKS2	1	N (Valine > Glycine)	ü	ü
4244200	C	T	Genic		4244083..4245693	MB3859C	probable dehydrogenase	7	S (Leucine > Leucine)	ü	ü
4245762	A	G	Genic		4245741..4246370	MB3860C	TRANSCRIPTIONAL REGULATORY PROTEIN (PROBABLY TETR-FAMILY)	9	S (Threonine > Threonine)	ü	ü
4249966	A	T	Genic		4249732..4251081	MB3865	Hypothetical protein	3	N (Asparagine > Tyrosine)	ü	ü
4270947	T	G	Genic	gltD	4270724..4272190	MB3888C	probable nadh-dependent glutamate synthase (small subunit) gltd (l-glutamate synthase) (l-glutamate synthase) (nadh-glutamate synthase) (glutamate synthase (nadh)) (glts beta chain) (nadph-gogat)	7	N (Aspartate > Alanine)	ü	ü
4271061	G	T	Genic	gltD	4270724..4272190	MB3888C	probable nadh-dependent glutamate synthase (small subunit) gltd (l-glutamate synthase) (l-glutamate synthase) (nadh-glutamate synthase) (glutamate synthase (nadh)) (glts beta chain) (nadph-gogat)	7	N (Threonine > Asparagine)	ü	ü
4311425	C	T	Genic	eccd2	4310932..4311801	MB3917C	esx conserved component eccd2. esx-2 type vii secretion system protein. Probable transmembrane protein.	3	N (Glycine > Aspartate)	ü	ü
4313435	C	T	Genic	PPE69	4312853..4314052	MB3921C	ppe family protein ppe69	6	N (Methionine > Isoleucine)	ü	ü
4317284	G	A	Genic	eccc2	4316321..4318822	MB3924C	POSSIBLE CONSERVED MEMBRANE PROTEIN [FIRST PART]	3	S (Glycine > Glycine)	ü	ü
4321302	A	C	Intergenic							ü	ü
4321337	T	C	Intergenic							ü	ü
4321820	G	A	Genic		4321370..4322359	MB3927C	Hypothetical protein	10	S (Aspartate > Aspartate)	ü	ü
4332638	C	G	Genic		4332565..4334973	MB3939	Hypothetical protein	10	N (Alanine > Glycine)	ü	ü
4339036	T	G	Genic	sigMa	4338559..4339149	MB3941	POSSIBLE ALTERNATIVE RNA POLYMERASE SIGMA FACTOR SIGMa [FIRST PART]	2	N (Serine > Alanine)	ü	ü
4339520	C	T	Genic		4339242..4340006	MB3943	HYPOTHETICAL ALANINE RICH PROTEIN	16	S (Arginine > Arginine)	ü	×
4341572	T	C	Genic		4341564..4342784	MB3946	probable peptidoglycan hydrolase	7	S (Serine > Serine)	ü	ü
4347891	G	A	Genic		4347341..4348441	MB3952C	PROBABLE CONSERVED TRANSMEMBRANE PROTEIN	3	N (Alanine > Valine)	ü	ü
