# Supplementary material for: Genomic characteristics of two most widely used BCG vaccine strains: Danish 1331 and Pasteur 1173P2
Source: BMC Genomics. 2022 Aug 21;23:609. doi: 10.1186/s12864-022-08826-9 (PMC9392950; doi:10.1186/s12864-022-08826-9)
Supplement: Supplementary file 1 — Additional file 1: Table S1. SNPs compared to M. tuberculosis H37RV. Table S2. Indels compared to M. tuberculosis H37Rv. Table S3. SNPs compared to M. tuberculosis variant bovis AF212297. Table S4. Indels compared to M. tuberculosis variant bovis AF212297. Table S5. SNPs & Indels compared to M. tuberculosis variant bovis BCG str. Pasteur 1173P2. Table S6. Antigenic epitopes compared to M. tuberculosis H37Rv. Table S7. Antigenic epitopes compared to M. tuberculosis variant bovis AF212297. [file 12864_2022_8826_MOESM1_ESM.zip › Table S4 (Indels compared to M. tuberculosis variant bovis AF212297).xlsx]

## Sheet: Indels compared to AF212297
Indels compared to M. tuberculosis variant bovis AF212297
Position in M. bovis AF2122/97	Reference	Alternative	Insertion/Deletion	Number of nucleotides	Frameshift	Genic/Intergenic	Gene	CDS	Locus_tag	Product	Functional category	Pasteur 1173P2	Danish 1331
39207	GCC	GC	Deletion	1 (C)	Yes	Genic		39040..39813	MB0037C	Hypothetical protein	10	ü	ü
55517	TG	TGCCG	Insertion	3 (GCC)	No	Genic	ponA1	53221..55689	MB0051	PROBABLE BIFUNCTIONAL PENICILLIN-BINDING PROTEIN 1A/1B PONA1 (MUREIN POLYMERASE) (PBP1): PENICILLIN-INSENSITIVE TRANSGLYCOSYLASE (PEPTIDOGLYCAN TGASE) + PENICILLIN-SENSITIVE TRANSPEPTIDASE (DD-TRANSPEPTIDASE)	3	ü	ü
82489	GA	GAA	Insertion	1 (A)	Yes	Genic		81712..82554	MB0074	PROBABLE GLUTAMINE-TRANSPORT ATP-BINDING PROTEIN ABC TRANSPORTER GLNQ	3	ü	ü
138784	TAC	TC	Deletion	1 (A)	Yes	Genic	hdda	138702..139619	MB0119	possible d-alpha-d-heptose-7-phosphate kinase hdda	7	ü	ü
147492	GC	GCC	Insertion	1 (C)	Yes	Genic	fusA2a	147457..147810	MB0125C	PROBABLE ELANGATION FACTOR G FUSA2A [FIRST PART] (EF-G)	2	ü	ü
162693	CG	CGG	Insertion	1 (G)		Pseudogene		162454..162693	MB0139-3		0	ü	ü
265742	GCC	GC	Deletion	1 (C)	Yes	Genic		264931..266088	MB0228C	PROBABLE ALDEHYDE DEHYDROGENASE	7	ü	ü
365516	AG	ATG	Insertion	1 (T)		Intergenic						ü	ü
375685	CGGTGTTGTAGCTGCCCGGGTTGAAGCCGCCG	CG	Deletion	30 (GGTGTTGTAGCTGCCCGGGTTGAAGCCGCC)	No	Genic	PPE6	370784..376741	MB0313C	ppe family protein ppe6	6	ü	ü
416214	TT	TAT	Insertion	1 (A)		Intergenic						ü	ü
612061	GT	GTT	Insertion	1 (T)		Intergenic						ü	ü
693131	GC	GCC	Insertion	1 (C)	Yes	Genic	mce2Da	691745..693181	MB0607	MCE-FAMILY PROTEIN MCE2DA (FIRST PART)	0	ü	ü
813046	AG	AGG	Insertion	1 (G)		Intergenic						ü	×
854857	AGAGCTATACGG	AG	Deletion	10 (GAGCTATACG)	Yes	Genic	phoR	854586..856043	MB0781	POSSIBLE TWO COMPONENT SYSTEM RESPONSE SENSOR KINASE MEMBRANE ASSOCIATED PHOR	9	×	ü
861204	GCC	GC	Deletion	1 (C)	Yes	Genic	cyp123	861053..862261	MB0789C	PROBABLE CYTOCHROME P450 123 CYP123	7	ü	ü
914005	TGG	TG	Deletion	1 (G)	Yes	Genic	phoT	913556..914332	MB0843	PROBABLE PHOSPHATE-TRANSPORT ATP-BINDING PROTEIN ABC TRANSPORTER PHOT	3	ü	ü
926172	CG	CGG	Insertion	1 (G)	Yes	Genic	PE_PGRS12	925781..926194	MB0855	pe-pgrs family protein pe_pgrs12	6	×	ü
936187	AC	ACGGCCCC	Insertion	6 (CGGCCC)	No	Genic	lpqR	935469..936245	MB0861	PROBABLE CONSERVED LIPOPROTEIN LPQR	3	ü	ü
977362	TGGG	TG	Deletion	2 (GG)	Yes	Genic	PPE13	977352..978668	MB0902C	ppe family protein ppe13	2	ü	ü
999880	TT	TTCAGCTATAAGCACTTAT	Insertion	17 (TCAGCTATAAGCACTTA)		Intergenic						ü	ü
1032449	GC	GAC	Insertion	1 (A)	Yes	Genic	mntH	1031044..1033098	MB0948C	hypothetical protein	3	ü	ü
1078381	TGG	TG	Deletion	1 (G)		Intergenic						ü	ü
1087914	GC	GAC	Insertion	1 (A)	Yes	Genic	fadE13	1087853..1088962	MB1000C	PROBABLE ACYL-COA DEHYDROGENASE FADE13	1	ü	ü
1335216	TC	TAC	Insertion	1 (A)	Yes	Genic		1335209..1336123	MB1223	hypothetical protein	10	×	ü
1339795	CCGATCTTAGGGCCAG	CG	Deletion	14 (CGATCTTAGGGCCA)		Intergenic						ü	ü
1355426	GG	GAG	Insertion	1 (A)		Intergenic						ü	×
1358692	GA	GCTTGTA	Insertion	5 (CTTGT)	Yes	Genic	PE14	1358521..1358895	MB1246C	pe family protein pe14	6	×	ü
1479468	AC	ACC	Insertion	1 (C)		Intergenic						ü	ü
1547552	GC	GCCC	Insertion	2 (CC)	Yes	Genic		1547099..1547896	MB1407	GLYCOLIPID SULFOTRANSFERASE (FIRST PART)	7	ü	ü
1612936	ATT	AT	Deletion	1 (T)	Yes	Genic		1612150..1612965	MB1468	POSSIBLE CONSERVED EXPORTED PROTEIN	3	ü	ü
1677227	CG	CGG	Insertion	1 (G)	Yes	Genic		1677172..1678038	MB1522C	hypothetical protein	10	ü	ü
1694395	AC	ATC	Insertion	1 (T)	Yes	Genic		1694079..1694429	MB1540	HYPOTHETICAL PROTEIN (FIRST PART)	16	ü	ü
1734566	CTCCTCCGGCAT	CT	Deletion	10 (TCCTCCGGCA)	Yes	Genic		1734516..1735319	MB1571	possible ketoacyl reductase	1	ü	×
1746003	CAT	CT	Deletion	1 (A)		Intergenic						ü	ü
1756813	GTG	GG	Deletion	1 (T)	Yes	Genic	treZ	1755981..1757723	MB1588C	Maltooligosyltrehalose trehalohydrolase TreZ	0	ü	ü
1873563	ATGGT	AT	Deletion	3 (TGG)	No	Genic	pks8	1871499..1876307	MB1690	probable polyketide synthase pks8	1	ü	ü
1905282	GCAC	GC	Deletion	2 (CA)	Yes	Genic	lprJ	1905242..1905661	MB1716	PROBABLE LIPOPROTEIN LPRJ	3	ü	ü
1985168	TTGCCGCCGTTGCCGCCGTTGCCGATCACCACGGCGTT	TT	Deletion	36 (TGCCGCCGTTGCCGCCGTTGCCGATCACCACGGCGT)	No	Genic	wag22b	1985083..1987545	MB1789C	PE-PGRS FAMILY PROTEIN WAG22B (SECOND PART)	6	ü	ü
2083628	CGG	CG	Deletion	1 (G)	Yes	Genic	PE_PGRS34	2082732..2084132	MB1871C	pe-pgrs family protein pe_pgrs34	6	×	ü
2188639	GT	GTT	Insertion	1 (T)	Yes	Genic		2188139..2188873	MB1974	PROBABLE OXIDOREDUCTASE	7	ü	ü
2244281	GGTCG	GG	Deletion	3 (GTC)	No	Genic		2243850..2244470	MB2036	transposase	5	ü	ü
2258857	GC	GCC	Insertion	1 (C)		Intergenic						ü	ü
2265048	GC	GCC	Insertion	1 (C)	Yes	Genic		2264990..2266810	MB2056C	CONSERVED HYPOTHETICAL PROTEIN (FIRST PART)	10	ü	ü
2420846	AT	ATT	Insertion	1 (T)	Yes	Genic	mpta	2419354..2420904	MB2196	alpha(1->6)mannosyltransferase. Possile conserved integral membrane protein	3	ü	ü
2505952	TG	TGG	Insertion	1 (G)	Yes	Genic		2505831..2506646	MB2272	hypothetical protein	10	ü	ü
2545262	AT	ATGT	Insertion	2 (TG)	Yes	Genic	sseB	2545262..2546032	MB2314	Probable thiosulfate sulfurtransferase SseB	7	ü	ü
2684021	CAA	CA	Deletion	1 (A)	Yes	Genic		2683901..2685472	MB2437C	hypothetical protein	10	ü	ü
2690396	TG	TGCGG	Insertion	3 (GCG)	No	Genic		2690392..2690772	MB2443C	hypothetical protein	10	ü	ü
2768188	TGG	TG	Deletion	1 (G)	Yes	Genic	PE_PGRS42a	2767977..2768597	MB2514C	PE-PGRS FAMILY PROTEIN (FIRST PART)	6	×	ü
2900045	CCAGCTCCAATC	CC	Deletion	10 (CAGCTCCAAT)	Yes	Genic		2899858..2900259	MB2631	PROBABLE CONSERVED INTEGRAL MEMBRANE PROTEIN	3	ü	ü
3047350	CC	CGGCCAGAAAGTAGACATCCATCACC	Insertion	24 (GGCCAGAAAGTAGACATCCATCAC)	No	Genic		3047201..3047716	MB2801C	POSSIBLE TRANSCRIPTIONAL REGULATORY PROTEIN (PROBABLY LRP/ASNC-FAMILY)	9	ü	ü
3068820	CGGTG	CG	Deletion	3 (GGT)	No	Genic		3068729..3069361	MB2822	PROBABLE MEMBRANE PROTEIN	3	ü	ü
3078371	GG	GGTG	Insertion	2 (GT)	Yes	Genic		3077782..3078462	MB2835	PUTATIVE TRANSPOSASE (FIRST PART)	5	ü	ü
3102948	GA	GAA	Insertion	1 (A)	Yes	Genic	ugpAa	3102833..3103204	MB2860C	PROBABLE Sn-GLYCEROL-3-PHOSPHATE TRANSPORT INTEGRAL MEMBRANE PROTEIN ABC TRANSPORTER UGPAA (FIRST PART)	3	ü	ü
3298875	AT	ATCACGCCGGT	Insertion	9 (TCACGCCGG)	No	Genic	ddlA	3297777..3298889	MB3005C	PROBABLE D-ALANINE-D-ALANINE LIGASE DDLA (D-ALANYLALANINE SYNTHETASE) (D-ALA-D-ALA LIGASE)	3	ü	ü
3304358	GGCGGGCGCCTTGGTCGCCGCCTTCCTGG	GG	Deletion	27 (GCGGGCGCCTTGGTCGCCGCCTTCCTG)	No	Genic	hupB	3304148..3304792	MB3010C	dna-binding protein hu homolog hupb (histon-like protein) (hlp) (21-kda laminin-2-binding protein)	2	ü	ü
3317768	GA	GAA	Insertion	1 (A)		Intergenic						ü	ü
3386053	CGG	CG	Deletion	1 (G)	Yes	Genic	fadE22a	3386042..3386386	MB3088C	PROBABLE ACYL-COA DEHYDROGENASE FADE22a (FIRST PART)	1	ü	ü
3449018	CTC	CC	Deletion	1 (T)	Yes	Genic	PPE49	3448660..3449835	MB3148C	ppe family protein ppe49	6	ü	ü
3517672	GAGTA	GA	Deletion	3 (AGT)		Intergenic						ü	ü
3542074	CC	CCGGC	Insertion	3 (CGG)	No	Genic	moeB1	3541487..3542662	MB3231C	PROBABLE MOLYBDENUM COFACTOR BIOSYNTHESIS PROTEIN MOEB1 (MPT-SYNTHASE SULFURYLASE) (MOLYBDOPTERIN SYNTHASE SULPHURYLASE)	7	ü	ü
3680141	GTGGTCGTGTACCGCTT	GT	Deletion	15 (TGGTCGTGTACCGCT)	No	Genic	sugI	3678752..3680260	MB3364	PROBABLE SUGAR-TRANSPORT INTEGRAL MEMBRANE PROTEIN SUGI	3	ü	×
3724165	TGGTGCCG	TG	Deletion	6 (GGTGCC)	No	Genic	PPE56a	3723737..3725041	MB3385C	PPE FAMILY PROTEIN (FIRST PART)	6	ü	ü
3830707	GG	GGGCG	Insertion	3 (GGC)		Intergenic						×	ü
3849801	CG	CCAG	Insertion	2 (CA)	Yes	Genic		3849785..3850438	MB3510C	CONSERVED HYPOTHETICAL PROTEIN (FIRST PART)	10	ü	ü
3851478	TG	TCG	Insertion	1 (C)	Yes	Genic		3851360..3852142	MB3512C	PROBABLE CONSERVED MEMBRANE PROTEIN	3	ü	ü
3976661	GGGCG	GG	Deletion	3 (GGC)	No	Genic		3976595..3977389	MB3618C	PROBABLE CONSERVED MEMBRANE PROTEIN	3	ü	ü
4080942	AC	ACCC	Insertion	2 (CC)	Yes	Genic	glpKa	4080760..4081515	MB3722C	PROBABLE GLYCEROL KINASE GLPKA [FIRST PART] (ATP:GLYCEROL 3-PHOSPHOTRANSFERASE) (GLYCEROKINASE) (GK)	7	ü	ü
4195030	AA	ATTCGTACCGA	Insertion	9 (TTCGTACCG)		Intergenic						ü	ü
4195032	AT	ATTT	Insertion	2 (TT)		Intergenic						ü	ü
4227771	CTT	CT	Deletion	1 (T)	Yes	Genic		4227406..4228620	MB3852	hypothetical protein	10	ü	ü
4250860	GC	GCC	Insertion	1 (C)	Yes	Genic		4249732..4251081	MB3865	hypothetical protein	3	ü	×
4278505	CGG	CG	Deletion	1 (G)	Yes	Genic		4277462..4278634	MB3890	hypothetical protein	10	ü	ü
4324792	AGCG	AG	Deletion	2 (GC)	Yes	Genic		4324738..4325187	MB3931C	POSSIBLE MEMBRANE PROTEIN	3	ü	ü
